# Supplementary material for: From vaccine to pathogen: Modeling Sabin 2 vaccine virus reversion and evolutionary epidemiology in Matlab, Bangladesh
Source: Virus Evol. 2023 Jul 8;9(2):vead044. doi: 10.1093/ve/vead044 (PMC10491863; doi:10.1093/ve/vead044)
Supplement: vead044_Supp [file vead044_supp.zip]

Archive with 16 entries (16 files):
- Supplemental Figure 1 DnDs.tif
- Supplemental Figure 2 variance traces.tif
- Supplemental Figure 3 variance condition.tif
- Supplemental Figure 4.tif
- Supplemental Figure 5.tif
- Supplemental Figure 6 parameter sweep.tif
- Supplemental Figure 7 shedding.tif
- Supplemental Figure 8 Fecal_calibration.tif
- Supplemental Table 1.docx
- Supplemental Table 2.docx
- Supplemental Table 3.docx
- Supplemental Table 4.docx
- Supplemental Table 5.docx
- suppl_data/cvdpv_ms_supplement_virus_evolution_revision3.docx
- suppl_data/Supplemental File 1vp1_meta.csv
- suppl_data/Supplemental File 2 whole_genome_sequences.csv
