# Supplementary material for: From vaccine to pathogen: Modeling Sabin 2 vaccine virus reversion and evolutionary epidemiology in Matlab, Bangladesh
Source: Virus Evol. 2023 Jul 8;9(2):vead044. doi: 10.1093/ve/vead044 (PMC10491863; doi:10.1093/ve/vead044)
Supplement: vead044_Supp [file vead044_supp.zip › suppl_data/Supplemental File 1vp1_meta.csv]

	accession	classification	samplingFrame	paper	length
0	AY184220	Sabin2	Sabin 2	Mutations in Sabin 2 strain of poliovirus and stability ofattenuation phenotype	2637
1	KX162717	SabinLike	AFP	High-Throughput Next Generation Sequencing of Polioviruses	2637
2	KX162716	cVDPV	AFP	High-Throughput Next Generation Sequencing of Polioviruses	2637
3	KX162715	cVDPV	AFP	High-Throughput Next Generation Sequencing of Polioviruses	2637
4	KX162714	cVDPV	AFP	High-Throughput Next Generation Sequencing of Polioviruses	2637
5	KX162713	cVDPV	AFP	High-Throughput Next Generation Sequencing of Polioviruses	2637
6	KX162712	cVDPV	AFP	High-Throughput Next Generation Sequencing of Polioviruses	2637
7	KX162711	cVDPV	AFP	High-Throughput Next Generation Sequencing of Polioviruses	2637
8	KX162710	cVDPV	AFP	High-Throughput Next Generation Sequencing of Polioviruses	2637
9	KX162707	cVDPV	AFP	High-Throughput Next Generation Sequencing of Polioviruses	2637
10	KX162706	cVDPV	AFP	High-Throughput Next Generation Sequencing of Polioviruses	2637
11	KX162705	cVDPV	AFP	High-Throughput Next Generation Sequencing of Polioviruses	2637
12	KX162704	cVDPV	AFP	High-Throughput Next Generation Sequencing of Polioviruses	2637
13	KX162703	cVDPV	AFP	High-Throughput Next Generation Sequencing of Polioviruses	2637
14	KX162702	cVDPV	AFP	High-Throughput Next Generation Sequencing of Polioviruses	2637
15	KX162701	cVDPV	AFP	High-Throughput Next Generation Sequencing of Polioviruses	2637
16	KX162700	cVDPV	AFP	High-Throughput Next Generation Sequencing of Polioviruses	2637
17	KX162699	cVDPV	AFP	High-Throughput Next Generation Sequencing of Polioviruses	2637
18	KX162698	cVDPV	AFP	High-Throughput Next Generation Sequencing of Polioviruses	2637
19	KX162697	cVDPV	AFP	High-Throughput Next Generation Sequencing of Polioviruses	2637
20	KX162696	cVDPV	AFP	High-Throughput Next Generation Sequencing of Polioviruses	2637
21	KX162690	cVDPV	AFP	High-Throughput Next Generation Sequencing of Polioviruses	2637
22	KX162689	cVDPV	AFP	High-Throughput Next Generation Sequencing of Polioviruses	2637
23	KX162688	cVDPV	AFP	High-Throughput Next Generation Sequencing of Polioviruses	2637
24	KX162687	cVDPV	AFP	High-Throughput Next Generation Sequencing of Polioviruses	2637
25	KX162686	cVDPV	AFP	High-Throughput Next Generation Sequencing of Polioviruses	2637
26	KX162685	SabinLike	AFP	High-Throughput Next Generation Sequencing of Polioviruses	2637
27	KX162678	cVDPV	AFP	High-Throughput Next Generation Sequencing of Polioviruses	2637
28	KJ170575	SabinLike	AFP	Sabin Vaccine Reversion in the Field: a Comprehensive Analysis ofSabin-Like Poliovirus Isolates in Nigeria	2637
29	KJ170574	SabinLike	AFP	Sabin Vaccine Reversion in the Field: a Comprehensive Analysis ofSabin-Like Poliovirus Isolates in Nigeria	2637
30	KJ170573	SabinLike	AFP	Sabin Vaccine Reversion in the Field: a Comprehensive Analysis ofSabin-Like Poliovirus Isolates in Nigeria	2637
31	KJ170572	SabinLike	AFP	Sabin Vaccine Reversion in the Field: a Comprehensive Analysis ofSabin-Like Poliovirus Isolates in Nigeria	2637
32	KJ170571	SabinLike	AFP	Sabin Vaccine Reversion in the Field: a Comprehensive Analysis ofSabin-Like Poliovirus Isolates in Nigeria	2637
33	KJ170570	SabinLike	AFP	Sabin Vaccine Reversion in the Field: a Comprehensive Analysis ofSabin-Like Poliovirus Isolates in Nigeria	2637
34	KJ170569	SabinLike	AFP	Sabin Vaccine Reversion in the Field: a Comprehensive Analysis ofSabin-Like Poliovirus Isolates in Nigeria	2637
35	KJ170568	SabinLike	AFP	Sabin Vaccine Reversion in the Field: a Comprehensive Analysis ofSabin-Like Poliovirus Isolates in Nigeria	2637
36	KJ170567	SabinLike	AFP	Sabin Vaccine Reversion in the Field: a Comprehensive Analysis ofSabin-Like Poliovirus Isolates in Nigeria	2637
37	KJ170566	SabinLike	AFP	Sabin Vaccine Reversion in the Field: a Comprehensive Analysis ofSabin-Like Poliovirus Isolates in Nigeria	2637
38	KJ170565	SabinLike	AFP	Sabin Vaccine Reversion in the Field: a Comprehensive Analysis ofSabin-Like Poliovirus Isolates in Nigeria	2637
39	KJ170564	SabinLike	AFP	Sabin Vaccine Reversion in the Field: a Comprehensive Analysis ofSabin-Like Poliovirus Isolates in Nigeria	2637
40	KJ170563	SabinLike	AFP	Sabin Vaccine Reversion in the Field: a Comprehensive Analysis ofSabin-Like Poliovirus Isolates in Nigeria	2637
41	KJ170562	SabinLike	AFP	Sabin Vaccine Reversion in the Field: a Comprehensive Analysis ofSabin-Like Poliovirus Isolates in Nigeria	2637
42	KJ170561	SabinLike	AFP	Sabin Vaccine Reversion in the Field: a Comprehensive Analysis ofSabin-Like Poliovirus Isolates in Nigeria	2637
43	KJ170560	SabinLike	AFP	Sabin Vaccine Reversion in the Field: a Comprehensive Analysis ofSabin-Like Poliovirus Isolates in Nigeria	2637
44	KJ170559	SabinLike	AFP	Sabin Vaccine Reversion in the Field: a Comprehensive Analysis ofSabin-Like Poliovirus Isolates in Nigeria	2637
45	KJ170558	SabinLike	AFP	Sabin Vaccine Reversion in the Field: a Comprehensive Analysis ofSabin-Like Poliovirus Isolates in Nigeria	2637
46	KJ170557	SabinLike	AFP	Sabin Vaccine Reversion in the Field: a Comprehensive Analysis ofSabin-Like Poliovirus Isolates in Nigeria	2637
47	KJ170556	SabinLike	AFP	Sabin Vaccine Reversion in the Field: a Comprehensive Analysis ofSabin-Like Poliovirus Isolates in Nigeria	2637
48	KJ170555	SabinLike	AFP	Sabin Vaccine Reversion in the Field: a Comprehensive Analysis ofSabin-Like Poliovirus Isolates in Nigeria	2637
49	KJ170554	SabinLike	AFP	Sabin Vaccine Reversion in the Field: a Comprehensive Analysis ofSabin-Like Poliovirus Isolates in Nigeria	2637
50	KJ170553	SabinLike	AFP	Sabin Vaccine Reversion in the Field: a Comprehensive Analysis ofSabin-Like Poliovirus Isolates in Nigeria	2637
51	KJ170552	SabinLike	AFP	Sabin Vaccine Reversion in the Field: a Comprehensive Analysis ofSabin-Like Poliovirus Isolates in Nigeria	2637
52	KJ170551	SabinLike	AFP	Sabin Vaccine Reversion in the Field: a Comprehensive Analysis ofSabin-Like Poliovirus Isolates in Nigeria	2637
53	KJ170550	SabinLike	AFP	Sabin Vaccine Reversion in the Field: a Comprehensive Analysis ofSabin-Like Poliovirus Isolates in Nigeria	2637
54	KJ170549	SabinLike	AFP	Sabin Vaccine Reversion in the Field: a Comprehensive Analysis ofSabin-Like Poliovirus Isolates in Nigeria	2637
55	KJ170548	SabinLike	AFP	Sabin Vaccine Reversion in the Field: a Comprehensive Analysis ofSabin-Like Poliovirus Isolates in Nigeria	2637
56	KJ170547	SabinLike	AFP	Sabin Vaccine Reversion in the Field: a Comprehensive Analysis ofSabin-Like Poliovirus Isolates in Nigeria	2637
57	KJ170546	SabinLike	AFP	Sabin Vaccine Reversion in the Field: a Comprehensive Analysis ofSabin-Like Poliovirus Isolates in Nigeria	2637
58	KJ170545	SabinLike	AFP	Sabin Vaccine Reversion in the Field: a Comprehensive Analysis ofSabin-Like Poliovirus Isolates in Nigeria	2637
59	KJ170544	SabinLike	AFP	Sabin Vaccine Reversion in the Field: a Comprehensive Analysis ofSabin-Like Poliovirus Isolates in Nigeria	2637
60	KJ170543	SabinLike	AFP	Sabin Vaccine Reversion in the Field: a Comprehensive Analysis ofSabin-Like Poliovirus Isolates in Nigeria	2637
61	KJ170542	SabinLike	AFP	Sabin Vaccine Reversion in the Field: a Comprehensive Analysis ofSabin-Like Poliovirus Isolates in Nigeria	2637
62	KJ170541	SabinLike	AFP	Sabin Vaccine Reversion in the Field: a Comprehensive Analysis ofSabin-Like Poliovirus Isolates in Nigeria	2637
63	KJ170540	SabinLike	AFP	Sabin Vaccine Reversion in the Field: a Comprehensive Analysis ofSabin-Like Poliovirus Isolates in Nigeria	2637
64	KJ170539	SabinLike	AFP	Sabin Vaccine Reversion in the Field: a Comprehensive Analysis ofSabin-Like Poliovirus Isolates in Nigeria	2637
65	KJ170538	SabinLike	AFP	Sabin Vaccine Reversion in the Field: a Comprehensive Analysis ofSabin-Like Poliovirus Isolates in Nigeria	2637
66	KJ170537	SabinLike	AFP	Sabin Vaccine Reversion in the Field: a Comprehensive Analysis ofSabin-Like Poliovirus Isolates in Nigeria	2637
67	KJ170536	SabinLike	AFP	Sabin Vaccine Reversion in the Field: a Comprehensive Analysis ofSabin-Like Poliovirus Isolates in Nigeria	2637
68	KJ170535	SabinLike	AFP	Sabin Vaccine Reversion in the Field: a Comprehensive Analysis ofSabin-Like Poliovirus Isolates in Nigeria	2637
69	KJ170534	SabinLike	AFP	Sabin Vaccine Reversion in the Field: a Comprehensive Analysis ofSabin-Like Poliovirus Isolates in Nigeria	2637
70	KJ170533	SabinLike	AFP	Sabin Vaccine Reversion in the Field: a Comprehensive Analysis ofSabin-Like Poliovirus Isolates in Nigeria	2637
71	KU598891	VDPV	AFP	A cluster of paralytic poliomyelitis cases due to transmission ofslightly diverged Sabin-2 vaccine virus	2637
72	KU598890	VDPV	healthy	A cluster of paralytic poliomyelitis cases due to transmission ofslightly diverged Sabin-2 vaccine virus	2637
73	KU598888	VDPV	AFP	A cluster of paralytic poliomyelitis cases due to transmission ofslightly diverged Sabin-2 vaccine virus	2637
74	KU598887	VDPV	AFP	A cluster of paralytic poliomyelitis cases due to transmission ofslightly diverged Sabin-2 vaccine virus	2637
75	KU598886	VDPV	AFP	A cluster of paralytic poliomyelitis cases due to transmission ofslightly diverged Sabin-2 vaccine virus	2637
76	KU598885	VDPV	AFP	A cluster of paralytic poliomyelitis cases due to transmission ofslightly diverged Sabin-2 vaccine virus	2637
77	KU598884	VDPV	AFP	A cluster of paralytic poliomyelitis cases due to transmission ofslightly diverged Sabin-2 vaccine virus	2637
78	KU598883	VDPV	AFP	A cluster of paralytic poliomyelitis cases due to transmission ofslightly diverged Sabin-2 vaccine virus	2637
79	KU372652	VDPV	environmental	Molecular and Phenotypic Characterization of a Highly Evolved Type 2 Vaccine-Derived Poliovirus Isolated from Seawater in Brazil, 2014	2637
80	KM433732	SabinLike	AFP-CSF	Complete genome sequence analysis of a poliovirus type 2 strainisolated in Yunnan, China, in 2013	2637
81	KR259357	VDPV	AFP	Vaccine-Derived Polioviruses Not Detected by Global SurveillanceScreening Assay	2637
82	KR259356	VDPV	AFP	Vaccine-Derived Polioviruses Not Detected by Global SurveillanceScreening Assay	2637
83	KP196613	VDPV	AFP	The Genetic Character Analysis of Type 2 Vaccine-derived Poliovirusin Shanxi Province in 2014	2637
84	KJ419277	cVDPV	healthy	Limited and localized outbreak of newly emergent type 2vaccine-derived poliovirus in sichuan, china	2637
85	KJ419276	cVDPV	AFP	Limited and localized outbreak of newly emergent type 2vaccine-derived poliovirus in sichuan, china	2637
86	KJ419275	cVDPV	AFP	Limited and localized outbreak of newly emergent type 2vaccine-derived poliovirus in sichuan, china	2637
87	KJ419274	cVDPV	AFP	Limited and localized outbreak of newly emergent type 2vaccine-derived poliovirus in sichuan, china	2637
88	KJ419273	cVDPV	AFP	Limited and localized outbreak of newly emergent type 2vaccine-derived poliovirus in sichuan, china	2637
89	KF656732	VDPV	environmental	Isolation and Characterization of a Type 2 Vaccine-DerivedPoliovirus from Environmental Surveillance in China, 2012	2637
90	KC784367	VDPV	environmental	Highly Divergent Types 2 and 3 Vaccine-Derived PoliovirusesIsolated from Sewage in Tallinn, Estonia	2637
91	HF913428	VDPV	healthy	Reemergence of Recombinant Vaccine-derived Polioviruses in HealthyChildren, Madagascar	2637
92	HF913427	VDPV	healthy	Reemergence of Recombinant Vaccine-derived Polioviruses in HealthyChildren, Madagascar	2637
93	HF913426	VDPV	healthy	Reemergence of Recombinant Vaccine-derived Polioviruses in HealthyChildren, Madagascar	2637
94	JX275380	cVDPV	AFP	Multiple Independent Emergences of Type 2 Vaccine-DerivedPolioviruses during a Large Outbreak in Northern Nigeria	2637
95	JX275352	cVDPV	AFP	Multiple Independent Emergences of Type 2 Vaccine-DerivedPolioviruses during a Large Outbreak in Northern Nigeria	2637
96	JX275266	cVDPV	AFP	Multiple Independent Emergences of Type 2 Vaccine-DerivedPolioviruses during a Large Outbreak in Northern Nigeria	2637
97	JX275238	cVDPV	AFP	Multiple Independent Emergences of Type 2 Vaccine-DerivedPolioviruses during a Large Outbreak in Northern Nigeria	2637
98	JX275184	cVDPV	AFP	Multiple Independent Emergences of Type 2 Vaccine-DerivedPolioviruses during a Large Outbreak in Northern Nigeria	2637
99	JX275162	cVDPV	AFP	Multiple Independent Emergences of Type 2 Vaccine-DerivedPolioviruses during a Large Outbreak in Northern Nigeria	2637
100	JX275147	cVDPV	AFP	Multiple Independent Emergences of Type 2 Vaccine-DerivedPolioviruses during a Large Outbreak in Northern Nigeria	2637
101	JX275140	cVDPV	AFP	Multiple Independent Emergences of Type 2 Vaccine-DerivedPolioviruses during a Large Outbreak in Northern Nigeria	2637
102	JX275085	cVDPV	AFP	Multiple Independent Emergences of Type 2 Vaccine-DerivedPolioviruses during a Large Outbreak in Northern Nigeria	2637
103	JX275071	cVDPV	AFP	Multiple Independent Emergences of Type 2 Vaccine-DerivedPolioviruses during a Large Outbreak in Northern Nigeria	2637
104	JX275032	cVDPV	AFP	Multiple Independent Emergences of Type 2 Vaccine-DerivedPolioviruses during a Large Outbreak in Northern Nigeria	2637
105	JX275015	cVDPV	AFP	Multiple Independent Emergences of Type 2 Vaccine-DerivedPolioviruses during a Large Outbreak in Northern Nigeria	2637
106	JX275008	cVDPV	AFP	Multiple Independent Emergences of Type 2 Vaccine-DerivedPolioviruses during a Large Outbreak in Northern Nigeria	2637
107	JX274999	cVDPV	AFP	Multiple Independent Emergences of Type 2 Vaccine-DerivedPolioviruses during a Large Outbreak in Northern Nigeria	2637
108	JX274995	cVDPV	AFP	Multiple Independent Emergences of Type 2 Vaccine-DerivedPolioviruses during a Large Outbreak in Northern Nigeria	2637
109	JX274993	cVDPV	AFP	Multiple Independent Emergences of Type 2 Vaccine-DerivedPolioviruses during a Large Outbreak in Northern Nigeria	2637
110	JX274991	cVDPV	AFP	Multiple Independent Emergences of Type 2 Vaccine-DerivedPolioviruses during a Large Outbreak in Northern Nigeria	2637
111	JX274987	cVDPV	AFP	Multiple Independent Emergences of Type 2 Vaccine-DerivedPolioviruses during a Large Outbreak in Northern Nigeria	2637
112	JX274985	cVDPV	AFP	Multiple Independent Emergences of Type 2 Vaccine-DerivedPolioviruses during a Large Outbreak in Northern Nigeria	2637
113	JX274984	cVDPV	AFP	Multiple Independent Emergences of Type 2 Vaccine-DerivedPolioviruses during a Large Outbreak in Northern Nigeria	2637
114	JX274983	cVDPV	AFP	Multiple Independent Emergences of Type 2 Vaccine-DerivedPolioviruses during a Large Outbreak in Northern Nigeria	2637
115	JX274982	cVDPV	AFP	Multiple Independent Emergences of Type 2 Vaccine-DerivedPolioviruses during a Large Outbreak in Northern Nigeria	2637
116	JX274981	cVDPV	AFP	Multiple Independent Emergences of Type 2 Vaccine-DerivedPolioviruses during a Large Outbreak in Northern Nigeria	2637
117	JX274980	cVDPV	AFP	Multiple Independent Emergences of Type 2 Vaccine-DerivedPolioviruses during a Large Outbreak in Northern Nigeria	2637
118	AY278552	VDPV	healthy	Retrospective analysis of a local cessation of vaccination againstpoliomyelitis: a possible scenario for the future	2637
119	AY278551	VDPV	AFP	Retrospective analysis of a local cessation of vaccination againstpoliomyelitis: a possible scenario for the future	2637
120	AY278550	VDPV	healthy	Retrospective analysis of a local cessation of vaccination againstpoliomyelitis: a possible scenario for the future	2637
121	AY278549	VDPV	healthy	Retrospective analysis of a local cessation of vaccination againstpoliomyelitis: a possible scenario for the future	2637
122	HM107835	SabinLike	AFP	Type 2 vaccine-derived poliovirus from patients with acute flaccidparalysis in china: current immunization strategy effectively prevented its sustained transmission	2637
123	HM107834	VDPV	AFP	Type 2 vaccine-derived poliovirus from patients with acute flaccidparalysis in china: current immunization strategy effectively prevented its sustained transmission	2637
124	HM107833	VDPV	AFP	Type 2 vaccine-derived poliovirus from patients with acute flaccidparalysis in china: current immunization strategy effectively prevented its sustained transmission	2637
125	HM107832	VDPV	AFP	Type 2 vaccine-derived poliovirus from patients with acute flaccidparalysis in china: current immunization strategy effectively prevented its sustained transmission	2637
126	AY177685	iVDPV	AFP	Nucleotide variation in Sabin type 2 poliovirus from animmunodeficient patient with poliomyelitis	2637
127	FJ460225	VDPV	healthy	Comparison of poliovirus recombinants: accumulation of pointmutations provides further advantages	2637
128	FJ460224	VDPV	healthy	Comparison of poliovirus recombinants: accumulation of pointmutations provides further advantages	2637
129	FJ460223	VDPV	healthy	Comparison of poliovirus recombinants: accumulation of pointmutations provides further advantages	2637
130	FJ517649	VDPV	AFP	Evolution of the Sabin vaccine into pathogenic derivatives withoutappreciable changes in antigenic properties: need for improvement of current poliovirus surveillance	2637
131	FJ517648	VDPV	AFP	Evolution of the Sabin vaccine into pathogenic derivatives withoutappreciable changes in antigenic properties: need for improvement of current poliovirus surveillance	2637
132	EU566950	iVDPV	AFP	Paralysis Associated and Contact Spreading of an ImportedRecombinant Vaccine Derived Poliovirus in Spain	2637
133	EU566949	iVDPV	AFP	Paralysis Associated and Contact Spreading of an ImportedRecombinant Vaccine Derived Poliovirus in Spain	2637
134	EU566948	iVDPV	AFP	Paralysis Associated and Contact Spreading of an ImportedRecombinant Vaccine Derived Poliovirus in Spain	2637
135	EU566947	iVDPV	AFP	Paralysis Associated and Contact Spreading of an ImportedRecombinant Vaccine Derived Poliovirus in Spain	2637
136	EU566946	iVDPV	AFP	Paralysis Associated and Contact Spreading of an ImportedRecombinant Vaccine Derived Poliovirus in Spain	2637
137	EU566945	iVDPV	AFP	Paralysis Associated and Contact Spreading of an ImportedRecombinant Vaccine Derived Poliovirus in Spain	2637
138	EU566944	iVDPV	AFP	Paralysis Associated and Contact Spreading of an ImportedRecombinant Vaccine Derived Poliovirus in Spain	2637
139	EU566943	iVDPV	AFP	Paralysis Associated and Contact Spreading of an ImportedRecombinant Vaccine Derived Poliovirus in Spain	2637
140	EU566942	iVDPV	AFP	Paralysis Associated and Contact Spreading of an ImportedRecombinant Vaccine Derived Poliovirus in Spain	2637
141	EU566941	iVDPV	AFP	Paralysis Associated and Contact Spreading of an ImportedRecombinant Vaccine Derived Poliovirus in Spain	2637
142	EU566940	iVDPV	AFP	Paralysis Associated and Contact Spreading of an ImportedRecombinant Vaccine Derived Poliovirus in Spain	2637
143	EU566939	iVDPV	AFP	Paralysis Associated and Contact Spreading of an ImportedRecombinant Vaccine Derived Poliovirus in Spain	2637
144	EU566938	iVDPV	AFP	Paralysis Associated and Contact Spreading of an ImportedRecombinant Vaccine Derived Poliovirus in Spain	2637
145	EU566937	iVDPV	AFP	Paralysis Associated and Contact Spreading of an ImportedRecombinant Vaccine Derived Poliovirus in Spain	2637
146	EU566936	iVDPV	AFP	Paralysis Associated and Contact Spreading of an ImportedRecombinant Vaccine Derived Poliovirus in Spain	2637
147	EU566935	iVDPV	AFP	Paralysis Associated and Contact Spreading of an ImportedRecombinant Vaccine Derived Poliovirus in Spain	2637
148	EU566934	iVDPV	AFP	Paralysis Associated and Contact Spreading of an ImportedRecombinant Vaccine Derived Poliovirus in Spain	2637
149	DQ890388	VDPV	AFP	Isolation of recombinant type 2 vaccine-derived poliovirus (VDPV)from a Nigerian child	2637
150	DQ890387	VDPV	AFP	Isolation of recombinant type 2 vaccine-derived poliovirus (VDPV)from a Nigerian child	2637
151	DQ890386	VDPV	AFP	Isolation of recombinant type 2 vaccine-derived poliovirus (VDPV)from a Nigerian child	2637
152	DQ890385	VDPV	AFP	Isolation of recombinant type 2 vaccine-derived poliovirus (VDPV)from a Nigerian child	2637
153	AF448783	cVDPV	AFP	Circulation of endemic type 2 vaccine-derived poliovirus in Egyptfrom 1983 to 1993	2637
154	AF448782	cVDPV	AFP	Circulation of endemic type 2 vaccine-derived poliovirus in Egyptfrom 1983 to 1993	2637
155	FJ898290	VDPV	AFP	A Sabin 2-related poliovirus recombinant contains a homologous sequence of human enterovirus species C in the viral polymerasecoding region	2637
156	AY948201	VDPV	AFP	Characterization of a rare natural intertypic type 2/type 3 penta-recombinant vaccine-derived poliovirus isolated from a childwith acute flaccid paralysis	2637
157	DQ205099	engineered	engineered	Modulation of Poliovirus Replicative Fitness in HeLa Cells byDeoptimization of Synonymous Codon Usage in the Capsid Region	2637
158	AY238473	MEF1	MEF1	Evaluation of immunogenicity and protective properties of inactivated poliovirus vaccines: a new surrogate method forpredicting vaccine efficacy	2637
159	AM084225	cVDPV	AFP	Co-circulation and evolution of polioviruses and species Centeroviruses in a district of Madagascar	2637
160	AM084224	cVDPV	AFP	Co-circulation and evolution of polioviruses and species Centeroviruses in a district of Madagascar	2637
161	AM084223	cVDPV	AFP	Co-circulation and evolution of polioviruses and species Centeroviruses in a district of Madagascar	2637
162	AM884185	cVDPV	healthy	Co-circulation and evolution of polioviruses and species Centeroviruses in a district of Madagascar	2637
163	AM884184	cVDPV	healthy	Co-circulation and evolution of polioviruses and species Centeroviruses in a district of Madagascar	2637
164	AM056050	VDPV	environmental	Neurovirulent vaccine-derived polioviruses in sewage from highlyimmune populations	2637
165	AM056049	VDPV	environmental	Neurovirulent vaccine-derived polioviruses in sewage from highlyimmune populations	2637
166	AM040039	VDPV	environmental	Neurovirulent vaccine-derived polioviruses in sewage from highlyimmune populations	2637
167	AM040038	VDPV	environmental	Neurovirulent vaccine-derived polioviruses in sewage from highlyimmune populations	2637
168	AM040037	VDPV	environmental	Neurovirulent vaccine-derived polioviruses in sewage from highlyimmune populations	2637
169	AM040036	VDPV	environmental	Neurovirulent vaccine-derived polioviruses in sewage from highlyimmune populations	2637
170	AM040035	VDPV	environmental	Neurovirulent vaccine-derived polioviruses in sewage from highlyimmune populations	2637
171	AJ544513	iVDPV	healthy	Characterisation of a type 2 poliovirus strain from long-termexcretor with CVID immunodeficiency	2637
172	AM292221	VDPV	environmental	Neurovirulent vaccine-derived polioviruses in sewage from highlyimmune populations	2637
173	AM292220	VDPV	environmental	Neurovirulent vaccine-derived polioviruses in sewage from highlyimmune populations	2637
174	AM292219	VDPV	environmental	Neurovirulent vaccine-derived polioviruses in sewage from highlyimmune populations	2637
175	AM158276	VDPV	environmental	Neurovirulent vaccine-derived polioviruses in sewage from highlyimmune populations	2637
176	CS406483	engineered	engineered	Modulation of replicative fitness by using less frequently usedsynonymous codons	2637
177	CS406482	engineered	engineered	Modulation of replicative fitness by using less frequently usedsynonymous codons	2637
178	M12197	Lansing	Lansing	Mapping of sequences required for mouse neurovirulence ofpoliovirus type 2 Lansing	2637
179	KF322158	cVDPV	AFP	Evolution and Circulation of Type-2 Vaccine-Derived Polioviruses inNad Ali District of Southern Afghanistan during June 2009-February 2011	2637
180	KF322157	cVDPV	AFP	Evolution and Circulation of Type-2 Vaccine-Derived Polioviruses inNad Ali District of Southern Afghanistan during June 2009-February 2011	2637
181	KF322156	cVDPV	AFP	Evolution and Circulation of Type-2 Vaccine-Derived Polioviruses inNad Ali District of Southern Afghanistan during June 2009-February 2011	2637
182	KF322155	cVDPV	AFP	Evolution and Circulation of Type-2 Vaccine-Derived Polioviruses inNad Ali District of Southern Afghanistan during June 2009-February 2011	2637
183	KF322154	cVDPV	AFP	Evolution and Circulation of Type-2 Vaccine-Derived Polioviruses inNad Ali District of Southern Afghanistan during June 2009-February 2011	2637
184	KF322153	cVDPV	AFP	Evolution and Circulation of Type-2 Vaccine-Derived Polioviruses inNad Ali District of Southern Afghanistan during June 2009-February 2011	2637
185	KF322152	cVDPV	AFP	Evolution and Circulation of Type-2 Vaccine-Derived Polioviruses inNad Ali District of Southern Afghanistan during June 2009-February 2011	2637
186	CS406436	engineered	engineered	Modulation of replicative fitness by using less frequently usedsynonymous codons	2637
187	CS406433	engineered	engineered	Modulation of replicative fitness by using less frequently usedsynonymous codons	2637
188	HQ703554	VDPV	environmental	Antiviral Activity of 3(2H)- and 6-Chloro-3(2H)-Isoflavenes againstHighly Diverged, Neurovirulent Vaccine-Derived, Type2 Poliovirus Sewage Isolates	2637
189	HQ703551	VDPV	environmental	Antiviral Activity of 3(2H)- and 6-Chloro-3(2H)-Isoflavenes againstHighly Diverged, Neurovirulent Vaccine-Derived, Type2 Poliovirus Sewage Isolates	2637
190	GU390706	cVDPV	AFP	Brief Report: Neuroinvasive Immunodeficiency-Associated Vaccine-Derived Poliomyelitis Thirteen Years after Infection -Minnesota, 2008	2637
191	GU390705	cVDPV	AFP	Brief Report: Neuroinvasive Immunodeficiency-Associated Vaccine-Derived Poliomyelitis Thirteen Years after Infection -Minnesota, 2008	2637
192	GU390704	iVDPV	AFP	Brief Report: Neuroinvasive Immunodeficiency-Associated Vaccine-Derived Poliomyelitis Thirteen Years after Infection -Minnesota, 2008	2637
193	KR817066	wild	AFP	Twenty-eight years of poliovirus replication in an immunodeficientindividual: impact on the global polio eradication initiative	2637
194	KR817065	wild	AFP	Twenty-eight years of poliovirus replication in an immunodeficientindividual: impact on the global polio eradication initiative	2637
195	KR817064	wild	AFP	Twenty-eight years of poliovirus replication in an immunodeficientindividual: impact on the global polio eradication initiative	2637
196	KR817063	wild	AFP	Twenty-eight years of poliovirus replication in an immunodeficientindividual: impact on the global polio eradication initiative	2637
197	KR817062	wild	AFP	Twenty-eight years of poliovirus replication in an immunodeficientindividual: impact on the global polio eradication initiative	2637
198	KR817061	wild	AFP	Twenty-eight years of poliovirus replication in an immunodeficientindividual: impact on the global polio eradication initiative	2637
199	KR817060	iVDPV	healthy	Twenty-eight years of poliovirus replication in an immunodeficientindividual: impact on the global polio eradication initiative	2637
200	KR817059	iVDPV	healthy	Twenty-eight years of poliovirus replication in an immunodeficientindividual: impact on the global polio eradication initiative	2637
201	KR817058	iVDPV	healthy	Twenty-eight years of poliovirus replication in an immunodeficientindividual: impact on the global polio eradication initiative	2637
202	KR817057	iVDPV	healthy	Twenty-eight years of poliovirus replication in an immunodeficientindividual: impact on the global polio eradication initiative	2637
203	KR817056	iVDPV	healthy	Twenty-eight years of poliovirus replication in an immunodeficientindividual: impact on the global polio eradication initiative	2637
204	KR817052	iVDPV	healthy	Twenty-eight years of poliovirus replication in an immunodeficientindividual: impact on the global polio eradication initiative	2637
205	KR817051	iVDPV	healthy	Twenty-eight years of poliovirus replication in an immunodeficientindividual: impact on the global polio eradication initiative	2637
206	KR817050	iVDPV	healthy	Twenty-eight years of poliovirus replication in an immunodeficientindividual: impact on the global polio eradication initiative	2637
207	KC784370	VDPV	environmental	Highly Divergent Types 2 and 3 Vaccine-Derived PoliovirusesIsolated from Sewage in Tallinn, Estonia	2637
208	KC784369	VDPV	environmental	Highly Divergent Types 2 and 3 Vaccine-Derived PoliovirusesIsolated from Sewage in Tallinn, Estonia	2637
209	JX275382	cVDPV	AFP	Multiple Independent Emergences of Type 2 Vaccine-DerivedPolioviruses during a Large Outbreak in Northern Nigeria	2637
210	JX275381	cVDPV	AFP	Multiple Independent Emergences of Type 2 Vaccine-DerivedPolioviruses during a Large Outbreak in Northern Nigeria	2637
211	JX275379	cVDPV	AFP	Multiple Independent Emergences of Type 2 Vaccine-DerivedPolioviruses during a Large Outbreak in Northern Nigeria	2637
212	JX275378	cVDPV	AFP	Multiple Independent Emergences of Type 2 Vaccine-DerivedPolioviruses during a Large Outbreak in Northern Nigeria	2637
213	JX275377	cVDPV	AFP	Multiple Independent Emergences of Type 2 Vaccine-DerivedPolioviruses during a Large Outbreak in Northern Nigeria	2637
214	JX275376	cVDPV	AFP	Multiple Independent Emergences of Type 2 Vaccine-DerivedPolioviruses during a Large Outbreak in Northern Nigeria	2637
215	JX275375	cVDPV	AFP	Multiple Independent Emergences of Type 2 Vaccine-DerivedPolioviruses during a Large Outbreak in Northern Nigeria	2637
216	JX275374	cVDPV	AFP	Multiple Independent Emergences of Type 2 Vaccine-DerivedPolioviruses during a Large Outbreak in Northern Nigeria	2637
217	JX275373	cVDPV	AFP	Multiple Independent Emergences of Type 2 Vaccine-DerivedPolioviruses during a Large Outbreak in Northern Nigeria	2637
218	JX275372	cVDPV	AFP	Multiple Independent Emergences of Type 2 Vaccine-DerivedPolioviruses during a Large Outbreak in Northern Nigeria	2637
219	JX275371	cVDPV	AFP	Multiple Independent Emergences of Type 2 Vaccine-DerivedPolioviruses during a Large Outbreak in Northern Nigeria	2637
220	JX275370	cVDPV	AFP	Multiple Independent Emergences of Type 2 Vaccine-DerivedPolioviruses during a Large Outbreak in Northern Nigeria	2637
221	JX275369	cVDPV	AFP	Multiple Independent Emergences of Type 2 Vaccine-DerivedPolioviruses during a Large Outbreak in Northern Nigeria	2637
222	JX275368	cVDPV	AFP	Multiple Independent Emergences of Type 2 Vaccine-DerivedPolioviruses during a Large Outbreak in Northern Nigeria	2637
223	JX275367	cVDPV	AFP	Multiple Independent Emergences of Type 2 Vaccine-DerivedPolioviruses during a Large Outbreak in Northern Nigeria	2637
224	JX275366	cVDPV	AFP	Multiple Independent Emergences of Type 2 Vaccine-DerivedPolioviruses during a Large Outbreak in Northern Nigeria	2637
225	JX275365	cVDPV	AFP	Multiple Independent Emergences of Type 2 Vaccine-DerivedPolioviruses during a Large Outbreak in Northern Nigeria	2637
226	JX275364	cVDPV	AFP	Multiple Independent Emergences of Type 2 Vaccine-DerivedPolioviruses during a Large Outbreak in Northern Nigeria	2637
227	JX275363	cVDPV	AFP	Multiple Independent Emergences of Type 2 Vaccine-DerivedPolioviruses during a Large Outbreak in Northern Nigeria	2637
228	JX275362	cVDPV	AFP	Multiple Independent Emergences of Type 2 Vaccine-DerivedPolioviruses during a Large Outbreak in Northern Nigeria	2637
229	JX275361	cVDPV	AFP	Multiple Independent Emergences of Type 2 Vaccine-DerivedPolioviruses during a Large Outbreak in Northern Nigeria	2637
230	JX275360	cVDPV	AFP	Multiple Independent Emergences of Type 2 Vaccine-DerivedPolioviruses during a Large Outbreak in Northern Nigeria	2637
231	JX275359	cVDPV	AFP	Multiple Independent Emergences of Type 2 Vaccine-DerivedPolioviruses during a Large Outbreak in Northern Nigeria	2637
232	JX275358	cVDPV	AFP	Multiple Independent Emergences of Type 2 Vaccine-DerivedPolioviruses during a Large Outbreak in Northern Nigeria	2637
233	JX275357	cVDPV	AFP	Multiple Independent Emergences of Type 2 Vaccine-DerivedPolioviruses during a Large Outbreak in Northern Nigeria	2637
234	JX275356	cVDPV	AFP	Multiple Independent Emergences of Type 2 Vaccine-DerivedPolioviruses during a Large Outbreak in Northern Nigeria	2637
235	JX275355	cVDPV	AFP	Multiple Independent Emergences of Type 2 Vaccine-DerivedPolioviruses during a Large Outbreak in Northern Nigeria	2637
236	JX275354	cVDPV	AFP	Multiple Independent Emergences of Type 2 Vaccine-DerivedPolioviruses during a Large Outbreak in Northern Nigeria	2637
237	JX275353	cVDPV	AFP	Multiple Independent Emergences of Type 2 Vaccine-DerivedPolioviruses during a Large Outbreak in Northern Nigeria	2637
238	JX275351	cVDPV	AFP	Multiple Independent Emergences of Type 2 Vaccine-DerivedPolioviruses during a Large Outbreak in Northern Nigeria	2637
239	JX275350	cVDPV	AFP	Multiple Independent Emergences of Type 2 Vaccine-DerivedPolioviruses during a Large Outbreak in Northern Nigeria	2637
240	JX275349	cVDPV	AFP	Multiple Independent Emergences of Type 2 Vaccine-DerivedPolioviruses during a Large Outbreak in Northern Nigeria	2637
241	JX275348	cVDPV	AFP	Multiple Independent Emergences of Type 2 Vaccine-DerivedPolioviruses during a Large Outbreak in Northern Nigeria	2637
242	JX275347	cVDPV	AFP	Multiple Independent Emergences of Type 2 Vaccine-DerivedPolioviruses during a Large Outbreak in Northern Nigeria	2637
243	JX275346	cVDPV	AFP	Multiple Independent Emergences of Type 2 Vaccine-DerivedPolioviruses during a Large Outbreak in Northern Nigeria	2637
244	JX275345	cVDPV	AFP	Multiple Independent Emergences of Type 2 Vaccine-DerivedPolioviruses during a Large Outbreak in Northern Nigeria	2637
245	JX275344	cVDPV	AFP	Multiple Independent Emergences of Type 2 Vaccine-DerivedPolioviruses during a Large Outbreak in Northern Nigeria	2637
246	JX275343	cVDPV	AFP	Multiple Independent Emergences of Type 2 Vaccine-DerivedPolioviruses during a Large Outbreak in Northern Nigeria	2637
247	JX275342	cVDPV	AFP	Multiple Independent Emergences of Type 2 Vaccine-DerivedPolioviruses during a Large Outbreak in Northern Nigeria	2637
248	JX275341	cVDPV	AFP	Multiple Independent Emergences of Type 2 Vaccine-DerivedPolioviruses during a Large Outbreak in Northern Nigeria	2637
249	JX275340	cVDPV	AFP	Multiple Independent Emergences of Type 2 Vaccine-DerivedPolioviruses during a Large Outbreak in Northern Nigeria	2637
250	JX275339	cVDPV	AFP	Multiple Independent Emergences of Type 2 Vaccine-DerivedPolioviruses during a Large Outbreak in Northern Nigeria	2637
251	JX275338	cVDPV	AFP	Multiple Independent Emergences of Type 2 Vaccine-DerivedPolioviruses during a Large Outbreak in Northern Nigeria	2637
252	JX275337	cVDPV	AFP	Multiple Independent Emergences of Type 2 Vaccine-DerivedPolioviruses during a Large Outbreak in Northern Nigeria	2637
253	JX275336	cVDPV	AFP	Multiple Independent Emergences of Type 2 Vaccine-DerivedPolioviruses during a Large Outbreak in Northern Nigeria	2637
254	JX275335	cVDPV	AFP	Multiple Independent Emergences of Type 2 Vaccine-DerivedPolioviruses during a Large Outbreak in Northern Nigeria	2637
255	JX275334	cVDPV	AFP	Multiple Independent Emergences of Type 2 Vaccine-DerivedPolioviruses during a Large Outbreak in Northern Nigeria	2637
256	JX275333	cVDPV	AFP	Multiple Independent Emergences of Type 2 Vaccine-DerivedPolioviruses during a Large Outbreak in Northern Nigeria	2637
257	JX275332	cVDPV	AFP	Multiple Independent Emergences of Type 2 Vaccine-DerivedPolioviruses during a Large Outbreak in Northern Nigeria	2637
258	JX275331	cVDPV	AFP	Multiple Independent Emergences of Type 2 Vaccine-DerivedPolioviruses during a Large Outbreak in Northern Nigeria	2637
259	JX275330	cVDPV	AFP	Multiple Independent Emergences of Type 2 Vaccine-DerivedPolioviruses during a Large Outbreak in Northern Nigeria	2637
260	JX275329	cVDPV	AFP	Multiple Independent Emergences of Type 2 Vaccine-DerivedPolioviruses during a Large Outbreak in Northern Nigeria	2637
261	JX275328	cVDPV	AFP	Multiple Independent Emergences of Type 2 Vaccine-DerivedPolioviruses during a Large Outbreak in Northern Nigeria	2637
262	JX275327	cVDPV	AFP	Multiple Independent Emergences of Type 2 Vaccine-DerivedPolioviruses during a Large Outbreak in Northern Nigeria	2637
263	JX275326	cVDPV	AFP	Multiple Independent Emergences of Type 2 Vaccine-DerivedPolioviruses during a Large Outbreak in Northern Nigeria	2637
264	JX275325	cVDPV	AFP	Multiple Independent Emergences of Type 2 Vaccine-DerivedPolioviruses during a Large Outbreak in Northern Nigeria	2637
265	JX275324	cVDPV	AFP	Multiple Independent Emergences of Type 2 Vaccine-DerivedPolioviruses during a Large Outbreak in Northern Nigeria	2637
266	JX275323	cVDPV	AFP	Multiple Independent Emergences of Type 2 Vaccine-DerivedPolioviruses during a Large Outbreak in Northern Nigeria	2637
267	JX275322	cVDPV	AFP	Multiple Independent Emergences of Type 2 Vaccine-DerivedPolioviruses during a Large Outbreak in Northern Nigeria	2637
268	JX275321	cVDPV	AFP	Multiple Independent Emergences of Type 2 Vaccine-DerivedPolioviruses during a Large Outbreak in Northern Nigeria	2637
269	JX275320	cVDPV	AFP	Multiple Independent Emergences of Type 2 Vaccine-DerivedPolioviruses during a Large Outbreak in Northern Nigeria	2637
270	JX275319	cVDPV	AFP	Multiple Independent Emergences of Type 2 Vaccine-DerivedPolioviruses during a Large Outbreak in Northern Nigeria	2637
271	JX275318	cVDPV	AFP	Multiple Independent Emergences of Type 2 Vaccine-DerivedPolioviruses during a Large Outbreak in Northern Nigeria	2637
272	JX275317	cVDPV	AFP	Multiple Independent Emergences of Type 2 Vaccine-DerivedPolioviruses during a Large Outbreak in Northern Nigeria	2637
273	JX275316	cVDPV	AFP	Multiple Independent Emergences of Type 2 Vaccine-DerivedPolioviruses during a Large Outbreak in Northern Nigeria	2637
274	JX275315	cVDPV	AFP	Multiple Independent Emergences of Type 2 Vaccine-DerivedPolioviruses during a Large Outbreak in Northern Nigeria	2637
275	JX275314	cVDPV	AFP	Multiple Independent Emergences of Type 2 Vaccine-DerivedPolioviruses during a Large Outbreak in Northern Nigeria	2637
276	JX275313	cVDPV	AFP	Multiple Independent Emergences of Type 2 Vaccine-DerivedPolioviruses during a Large Outbreak in Northern Nigeria	2637
277	JX275312	cVDPV	AFP	Multiple Independent Emergences of Type 2 Vaccine-DerivedPolioviruses during a Large Outbreak in Northern Nigeria	2637
278	JX275311	cVDPV	AFP	Multiple Independent Emergences of Type 2 Vaccine-DerivedPolioviruses during a Large Outbreak in Northern Nigeria	2637
279	JX275310	cVDPV	AFP	Multiple Independent Emergences of Type 2 Vaccine-DerivedPolioviruses during a Large Outbreak in Northern Nigeria	2637
280	JX275309	cVDPV	AFP	Multiple Independent Emergences of Type 2 Vaccine-DerivedPolioviruses during a Large Outbreak in Northern Nigeria	2637
281	JX275308	cVDPV	AFP	Multiple Independent Emergences of Type 2 Vaccine-DerivedPolioviruses during a Large Outbreak in Northern Nigeria	2637
282	JX275307	cVDPV	AFP	Multiple Independent Emergences of Type 2 Vaccine-DerivedPolioviruses during a Large Outbreak in Northern Nigeria	2637
283	JX275306	cVDPV	AFP	Multiple Independent Emergences of Type 2 Vaccine-DerivedPolioviruses during a Large Outbreak in Northern Nigeria	2637
284	JX275305	cVDPV	AFP	Multiple Independent Emergences of Type 2 Vaccine-DerivedPolioviruses during a Large Outbreak in Northern Nigeria	2637
285	JX275304	cVDPV	AFP	Multiple Independent Emergences of Type 2 Vaccine-DerivedPolioviruses during a Large Outbreak in Northern Nigeria	2637
286	JX275303	cVDPV	AFP	Multiple Independent Emergences of Type 2 Vaccine-DerivedPolioviruses during a Large Outbreak in Northern Nigeria	2637
287	JX275302	cVDPV	AFP	Multiple Independent Emergences of Type 2 Vaccine-DerivedPolioviruses during a Large Outbreak in Northern Nigeria	2637
288	JX275301	cVDPV	AFP	Multiple Independent Emergences of Type 2 Vaccine-DerivedPolioviruses during a Large Outbreak in Northern Nigeria	2637
289	JX275300	cVDPV	AFP	Multiple Independent Emergences of Type 2 Vaccine-DerivedPolioviruses during a Large Outbreak in Northern Nigeria	2637
290	JX275299	cVDPV	AFP	Multiple Independent Emergences of Type 2 Vaccine-DerivedPolioviruses during a Large Outbreak in Northern Nigeria	2637
291	JX275298	cVDPV	AFP	Multiple Independent Emergences of Type 2 Vaccine-DerivedPolioviruses during a Large Outbreak in Northern Nigeria	2637
292	JX275297	cVDPV	AFP	Multiple Independent Emergences of Type 2 Vaccine-DerivedPolioviruses during a Large Outbreak in Northern Nigeria	2637
293	JX275296	cVDPV	AFP	Multiple Independent Emergences of Type 2 Vaccine-DerivedPolioviruses during a Large Outbreak in Northern Nigeria	2637
294	JX275295	cVDPV	AFP	Multiple Independent Emergences of Type 2 Vaccine-DerivedPolioviruses during a Large Outbreak in Northern Nigeria	2637
295	JX275294	cVDPV	AFP	Multiple Independent Emergences of Type 2 Vaccine-DerivedPolioviruses during a Large Outbreak in Northern Nigeria	2637
296	JX275293	cVDPV	AFP	Multiple Independent Emergences of Type 2 Vaccine-DerivedPolioviruses during a Large Outbreak in Northern Nigeria	2637
297	JX275292	cVDPV	AFP	Multiple Independent Emergences of Type 2 Vaccine-DerivedPolioviruses during a Large Outbreak in Northern Nigeria	2637
298	JX275291	cVDPV	AFP	Multiple Independent Emergences of Type 2 Vaccine-DerivedPolioviruses during a Large Outbreak in Northern Nigeria	2637
299	JX275290	cVDPV	AFP	Multiple Independent Emergences of Type 2 Vaccine-DerivedPolioviruses during a Large Outbreak in Northern Nigeria	2637
300	JX275289	cVDPV	AFP	Multiple Independent Emergences of Type 2 Vaccine-DerivedPolioviruses during a Large Outbreak in Northern Nigeria	2637
301	JX275287	cVDPV	AFP	Multiple Independent Emergences of Type 2 Vaccine-DerivedPolioviruses during a Large Outbreak in Northern Nigeria	2637
302	JX275286	cVDPV	AFP	Multiple Independent Emergences of Type 2 Vaccine-DerivedPolioviruses during a Large Outbreak in Northern Nigeria	2637
303	JX275285	cVDPV	AFP	Multiple Independent Emergences of Type 2 Vaccine-DerivedPolioviruses during a Large Outbreak in Northern Nigeria	2637
304	JX275284	cVDPV	AFP	Multiple Independent Emergences of Type 2 Vaccine-DerivedPolioviruses during a Large Outbreak in Northern Nigeria	2637
305	JX275283	cVDPV	AFP	Multiple Independent Emergences of Type 2 Vaccine-DerivedPolioviruses during a Large Outbreak in Northern Nigeria	2637
306	JX275282	cVDPV	AFP	Multiple Independent Emergences of Type 2 Vaccine-DerivedPolioviruses during a Large Outbreak in Northern Nigeria	2637
307	JX275281	cVDPV	AFP	Multiple Independent Emergences of Type 2 Vaccine-DerivedPolioviruses during a Large Outbreak in Northern Nigeria	2637
308	JX275280	cVDPV	AFP	Multiple Independent Emergences of Type 2 Vaccine-DerivedPolioviruses during a Large Outbreak in Northern Nigeria	2637
309	JX275279	cVDPV	AFP	Multiple Independent Emergences of Type 2 Vaccine-DerivedPolioviruses during a Large Outbreak in Northern Nigeria	2637
310	JX275278	cVDPV	AFP	Multiple Independent Emergences of Type 2 Vaccine-DerivedPolioviruses during a Large Outbreak in Northern Nigeria	2637
311	JX275277	cVDPV	AFP	Multiple Independent Emergences of Type 2 Vaccine-DerivedPolioviruses during a Large Outbreak in Northern Nigeria	2637
312	JX275276	cVDPV	AFP	Multiple Independent Emergences of Type 2 Vaccine-DerivedPolioviruses during a Large Outbreak in Northern Nigeria	2637
313	JX275275	cVDPV	AFP	Multiple Independent Emergences of Type 2 Vaccine-DerivedPolioviruses during a Large Outbreak in Northern Nigeria	2637
314	JX275274	cVDPV	AFP	Multiple Independent Emergences of Type 2 Vaccine-DerivedPolioviruses during a Large Outbreak in Northern Nigeria	2637
315	JX275273	cVDPV	AFP	Multiple Independent Emergences of Type 2 Vaccine-DerivedPolioviruses during a Large Outbreak in Northern Nigeria	2637
316	JX275272	cVDPV	AFP	Multiple Independent Emergences of Type 2 Vaccine-DerivedPolioviruses during a Large Outbreak in Northern Nigeria	2637
317	JX275271	cVDPV	AFP	Multiple Independent Emergences of Type 2 Vaccine-DerivedPolioviruses during a Large Outbreak in Northern Nigeria	2637
318	JX275270	cVDPV	AFP	Multiple Independent Emergences of Type 2 Vaccine-DerivedPolioviruses during a Large Outbreak in Northern Nigeria	2637
319	JX275269	cVDPV	AFP	Multiple Independent Emergences of Type 2 Vaccine-DerivedPolioviruses during a Large Outbreak in Northern Nigeria	2637
320	JX275268	cVDPV	AFP	Multiple Independent Emergences of Type 2 Vaccine-DerivedPolioviruses during a Large Outbreak in Northern Nigeria	2637
321	JX275267	cVDPV	AFP	Multiple Independent Emergences of Type 2 Vaccine-DerivedPolioviruses during a Large Outbreak in Northern Nigeria	2637
322	JX275265	cVDPV	AFP	Multiple Independent Emergences of Type 2 Vaccine-DerivedPolioviruses during a Large Outbreak in Northern Nigeria	2637
323	JX275264	cVDPV	AFP	Multiple Independent Emergences of Type 2 Vaccine-DerivedPolioviruses during a Large Outbreak in Northern Nigeria	2637
324	JX275263	cVDPV	AFP	Multiple Independent Emergences of Type 2 Vaccine-DerivedPolioviruses during a Large Outbreak in Northern Nigeria	2637
325	JX275262	cVDPV	AFP	Multiple Independent Emergences of Type 2 Vaccine-DerivedPolioviruses during a Large Outbreak in Northern Nigeria	2637
326	JX275261	cVDPV	AFP	Multiple Independent Emergences of Type 2 Vaccine-DerivedPolioviruses during a Large Outbreak in Northern Nigeria	2637
327	JX275260	cVDPV	AFP	Multiple Independent Emergences of Type 2 Vaccine-DerivedPolioviruses during a Large Outbreak in Northern Nigeria	2637
328	JX275259	cVDPV	AFP	Multiple Independent Emergences of Type 2 Vaccine-DerivedPolioviruses during a Large Outbreak in Northern Nigeria	2637
329	JX275258	cVDPV	AFP	Multiple Independent Emergences of Type 2 Vaccine-DerivedPolioviruses during a Large Outbreak in Northern Nigeria	2637
330	JX275257	cVDPV	AFP	Multiple Independent Emergences of Type 2 Vaccine-DerivedPolioviruses during a Large Outbreak in Northern Nigeria	2637
331	JX275256	cVDPV	AFP	Multiple Independent Emergences of Type 2 Vaccine-DerivedPolioviruses during a Large Outbreak in Northern Nigeria	2637
332	JX275255	cVDPV	AFP	Multiple Independent Emergences of Type 2 Vaccine-DerivedPolioviruses during a Large Outbreak in Northern Nigeria	2637
333	JX275254	cVDPV	AFP	Multiple Independent Emergences of Type 2 Vaccine-DerivedPolioviruses during a Large Outbreak in Northern Nigeria	2637
334	JX275253	cVDPV	AFP	Multiple Independent Emergences of Type 2 Vaccine-DerivedPolioviruses during a Large Outbreak in Northern Nigeria	2637
335	JX275252	cVDPV	AFP	Multiple Independent Emergences of Type 2 Vaccine-DerivedPolioviruses during a Large Outbreak in Northern Nigeria	2637
336	JX275251	cVDPV	AFP	Multiple Independent Emergences of Type 2 Vaccine-DerivedPolioviruses during a Large Outbreak in Northern Nigeria	2637
337	JX275250	cVDPV	AFP	Multiple Independent Emergences of Type 2 Vaccine-DerivedPolioviruses during a Large Outbreak in Northern Nigeria	2637
338	JX275249	cVDPV	AFP	Multiple Independent Emergences of Type 2 Vaccine-DerivedPolioviruses during a Large Outbreak in Northern Nigeria	2637
339	JX275248	cVDPV	AFP	Multiple Independent Emergences of Type 2 Vaccine-DerivedPolioviruses during a Large Outbreak in Northern Nigeria	2637
340	JX275247	cVDPV	AFP	Multiple Independent Emergences of Type 2 Vaccine-DerivedPolioviruses during a Large Outbreak in Northern Nigeria	2637
341	JX275246	cVDPV	AFP	Multiple Independent Emergences of Type 2 Vaccine-DerivedPolioviruses during a Large Outbreak in Northern Nigeria	2637
342	JX275245	cVDPV	AFP	Multiple Independent Emergences of Type 2 Vaccine-DerivedPolioviruses during a Large Outbreak in Northern Nigeria	2637
343	JX275244	cVDPV	AFP	Multiple Independent Emergences of Type 2 Vaccine-DerivedPolioviruses during a Large Outbreak in Northern Nigeria	2637
344	JX275243	cVDPV	AFP	Multiple Independent Emergences of Type 2 Vaccine-DerivedPolioviruses during a Large Outbreak in Northern Nigeria	2637
345	JX275242	cVDPV	AFP	Multiple Independent Emergences of Type 2 Vaccine-DerivedPolioviruses during a Large Outbreak in Northern Nigeria	2637
346	JX275241	cVDPV	AFP	Multiple Independent Emergences of Type 2 Vaccine-DerivedPolioviruses during a Large Outbreak in Northern Nigeria	2637
347	JX275240	cVDPV	AFP	Multiple Independent Emergences of Type 2 Vaccine-DerivedPolioviruses during a Large Outbreak in Northern Nigeria	2637
348	JX275239	cVDPV	AFP	Multiple Independent Emergences of Type 2 Vaccine-DerivedPolioviruses during a Large Outbreak in Northern Nigeria	2637
349	JX275237	cVDPV	AFP	Multiple Independent Emergences of Type 2 Vaccine-DerivedPolioviruses during a Large Outbreak in Northern Nigeria	2637
350	JX275236	cVDPV	AFP	Multiple Independent Emergences of Type 2 Vaccine-DerivedPolioviruses during a Large Outbreak in Northern Nigeria	2637
351	JX275235	cVDPV	AFP	Multiple Independent Emergences of Type 2 Vaccine-DerivedPolioviruses during a Large Outbreak in Northern Nigeria	2637
352	JX275234	cVDPV	AFP	Multiple Independent Emergences of Type 2 Vaccine-DerivedPolioviruses during a Large Outbreak in Northern Nigeria	2637
353	JX275233	cVDPV	AFP	Multiple Independent Emergences of Type 2 Vaccine-DerivedPolioviruses during a Large Outbreak in Northern Nigeria	2637
354	JX275232	cVDPV	AFP	Multiple Independent Emergences of Type 2 Vaccine-DerivedPolioviruses during a Large Outbreak in Northern Nigeria	2637
355	JX275231	cVDPV	AFP	Multiple Independent Emergences of Type 2 Vaccine-DerivedPolioviruses during a Large Outbreak in Northern Nigeria	2637
356	JX275230	cVDPV	AFP	Multiple Independent Emergences of Type 2 Vaccine-DerivedPolioviruses during a Large Outbreak in Northern Nigeria	2637
357	JX275229	cVDPV	AFP	Multiple Independent Emergences of Type 2 Vaccine-DerivedPolioviruses during a Large Outbreak in Northern Nigeria	2637
358	JX275228	cVDPV	AFP	Multiple Independent Emergences of Type 2 Vaccine-DerivedPolioviruses during a Large Outbreak in Northern Nigeria	2637
359	JX275227	cVDPV	AFP	Multiple Independent Emergences of Type 2 Vaccine-DerivedPolioviruses during a Large Outbreak in Northern Nigeria	2637
360	JX275226	cVDPV	AFP	Multiple Independent Emergences of Type 2 Vaccine-DerivedPolioviruses during a Large Outbreak in Northern Nigeria	2637
361	JX275225	cVDPV	AFP	Multiple Independent Emergences of Type 2 Vaccine-DerivedPolioviruses during a Large Outbreak in Northern Nigeria	2637
362	JX275224	cVDPV	AFP	Multiple Independent Emergences of Type 2 Vaccine-DerivedPolioviruses during a Large Outbreak in Northern Nigeria	2637
363	JX275223	cVDPV	AFP	Multiple Independent Emergences of Type 2 Vaccine-DerivedPolioviruses during a Large Outbreak in Northern Nigeria	2637
364	JX275222	cVDPV	AFP	Multiple Independent Emergences of Type 2 Vaccine-DerivedPolioviruses during a Large Outbreak in Northern Nigeria	2637
365	JX275221	cVDPV	AFP	Multiple Independent Emergences of Type 2 Vaccine-DerivedPolioviruses during a Large Outbreak in Northern Nigeria	2637
366	JX275220	cVDPV	AFP	Multiple Independent Emergences of Type 2 Vaccine-DerivedPolioviruses during a Large Outbreak in Northern Nigeria	2637
367	JX275219	cVDPV	AFP	Multiple Independent Emergences of Type 2 Vaccine-DerivedPolioviruses during a Large Outbreak in Northern Nigeria	2637
368	JX275218	cVDPV	AFP	Multiple Independent Emergences of Type 2 Vaccine-DerivedPolioviruses during a Large Outbreak in Northern Nigeria	2637
369	JX275217	cVDPV	AFP	Multiple Independent Emergences of Type 2 Vaccine-DerivedPolioviruses during a Large Outbreak in Northern Nigeria	2637
370	JX275216	cVDPV	AFP	Multiple Independent Emergences of Type 2 Vaccine-DerivedPolioviruses during a Large Outbreak in Northern Nigeria	2637
371	JX275215	cVDPV	AFP	Multiple Independent Emergences of Type 2 Vaccine-DerivedPolioviruses during a Large Outbreak in Northern Nigeria	2637
372	JX275214	cVDPV	AFP	Multiple Independent Emergences of Type 2 Vaccine-DerivedPolioviruses during a Large Outbreak in Northern Nigeria	2637
373	JX275213	cVDPV	AFP	Multiple Independent Emergences of Type 2 Vaccine-DerivedPolioviruses during a Large Outbreak in Northern Nigeria	2637
374	JX275212	cVDPV	AFP	Multiple Independent Emergences of Type 2 Vaccine-DerivedPolioviruses during a Large Outbreak in Northern Nigeria	2637
375	JX275211	cVDPV	AFP	Multiple Independent Emergences of Type 2 Vaccine-DerivedPolioviruses during a Large Outbreak in Northern Nigeria	2637
376	JX275210	cVDPV	AFP	Multiple Independent Emergences of Type 2 Vaccine-DerivedPolioviruses during a Large Outbreak in Northern Nigeria	2637
377	JX275209	cVDPV	AFP	Multiple Independent Emergences of Type 2 Vaccine-DerivedPolioviruses during a Large Outbreak in Northern Nigeria	2637
378	JX275208	cVDPV	AFP	Multiple Independent Emergences of Type 2 Vaccine-DerivedPolioviruses during a Large Outbreak in Northern Nigeria	2637
379	JX275207	cVDPV	AFP	Multiple Independent Emergences of Type 2 Vaccine-DerivedPolioviruses during a Large Outbreak in Northern Nigeria	2637
380	JX275206	cVDPV	AFP	Multiple Independent Emergences of Type 2 Vaccine-DerivedPolioviruses during a Large Outbreak in Northern Nigeria	2637
381	JX275205	cVDPV	AFP	Multiple Independent Emergences of Type 2 Vaccine-DerivedPolioviruses during a Large Outbreak in Northern Nigeria	2637
382	JX275204	cVDPV	AFP	Multiple Independent Emergences of Type 2 Vaccine-DerivedPolioviruses during a Large Outbreak in Northern Nigeria	2637
383	JX275203	cVDPV	AFP	Multiple Independent Emergences of Type 2 Vaccine-DerivedPolioviruses during a Large Outbreak in Northern Nigeria	2637
384	JX275202	cVDPV	AFP	Multiple Independent Emergences of Type 2 Vaccine-DerivedPolioviruses during a Large Outbreak in Northern Nigeria	2637
385	JX275201	cVDPV	AFP	Multiple Independent Emergences of Type 2 Vaccine-DerivedPolioviruses during a Large Outbreak in Northern Nigeria	2637
386	JX275200	cVDPV	AFP	Multiple Independent Emergences of Type 2 Vaccine-DerivedPolioviruses during a Large Outbreak in Northern Nigeria	2637
387	JX275199	cVDPV	AFP	Multiple Independent Emergences of Type 2 Vaccine-DerivedPolioviruses during a Large Outbreak in Northern Nigeria	2637
388	JX275198	cVDPV	AFP	Multiple Independent Emergences of Type 2 Vaccine-DerivedPolioviruses during a Large Outbreak in Northern Nigeria	2637
389	JX275197	cVDPV	AFP	Multiple Independent Emergences of Type 2 Vaccine-DerivedPolioviruses during a Large Outbreak in Northern Nigeria	2637
390	JX275196	cVDPV	AFP	Multiple Independent Emergences of Type 2 Vaccine-DerivedPolioviruses during a Large Outbreak in Northern Nigeria	2637
391	JX275195	cVDPV	AFP	Multiple Independent Emergences of Type 2 Vaccine-DerivedPolioviruses during a Large Outbreak in Northern Nigeria	2637
392	JX275194	cVDPV	AFP	Multiple Independent Emergences of Type 2 Vaccine-DerivedPolioviruses during a Large Outbreak in Northern Nigeria	2637
393	JX275193	cVDPV	AFP	Multiple Independent Emergences of Type 2 Vaccine-DerivedPolioviruses during a Large Outbreak in Northern Nigeria	2637
394	JX275192	cVDPV	AFP	Multiple Independent Emergences of Type 2 Vaccine-DerivedPolioviruses during a Large Outbreak in Northern Nigeria	2637
395	JX275191	cVDPV	AFP	Multiple Independent Emergences of Type 2 Vaccine-DerivedPolioviruses during a Large Outbreak in Northern Nigeria	2637
396	JX275190	cVDPV	AFP	Multiple Independent Emergences of Type 2 Vaccine-DerivedPolioviruses during a Large Outbreak in Northern Nigeria	2637
397	JX275189	cVDPV	AFP	Multiple Independent Emergences of Type 2 Vaccine-DerivedPolioviruses during a Large Outbreak in Northern Nigeria	2637
398	JX275188	cVDPV	AFP	Multiple Independent Emergences of Type 2 Vaccine-DerivedPolioviruses during a Large Outbreak in Northern Nigeria	2637
399	JX275187	cVDPV	AFP	Multiple Independent Emergences of Type 2 Vaccine-DerivedPolioviruses during a Large Outbreak in Northern Nigeria	2637
400	JX275186	cVDPV	AFP	Multiple Independent Emergences of Type 2 Vaccine-DerivedPolioviruses during a Large Outbreak in Northern Nigeria	2637
401	JX275185	cVDPV	AFP	Multiple Independent Emergences of Type 2 Vaccine-DerivedPolioviruses during a Large Outbreak in Northern Nigeria	2637
402	JX275183	cVDPV	AFP	Multiple Independent Emergences of Type 2 Vaccine-DerivedPolioviruses during a Large Outbreak in Northern Nigeria	2637
403	JX275182	cVDPV	AFP	Multiple Independent Emergences of Type 2 Vaccine-DerivedPolioviruses during a Large Outbreak in Northern Nigeria	2637
404	JX275181	cVDPV	AFP	Multiple Independent Emergences of Type 2 Vaccine-DerivedPolioviruses during a Large Outbreak in Northern Nigeria	2637
405	JX275180	cVDPV	AFP	Multiple Independent Emergences of Type 2 Vaccine-DerivedPolioviruses during a Large Outbreak in Northern Nigeria	2637
406	JX275179	cVDPV	AFP	Multiple Independent Emergences of Type 2 Vaccine-DerivedPolioviruses during a Large Outbreak in Northern Nigeria	2637
407	JX275178	cVDPV	AFP	Multiple Independent Emergences of Type 2 Vaccine-DerivedPolioviruses during a Large Outbreak in Northern Nigeria	2637
408	JX275177	cVDPV	AFP	Multiple Independent Emergences of Type 2 Vaccine-DerivedPolioviruses during a Large Outbreak in Northern Nigeria	2637
409	JX275176	cVDPV	AFP	Multiple Independent Emergences of Type 2 Vaccine-DerivedPolioviruses during a Large Outbreak in Northern Nigeria	2637
410	JX275175	cVDPV	AFP	Multiple Independent Emergences of Type 2 Vaccine-DerivedPolioviruses during a Large Outbreak in Northern Nigeria	2637
411	JX275174	cVDPV	AFP	Multiple Independent Emergences of Type 2 Vaccine-DerivedPolioviruses during a Large Outbreak in Northern Nigeria	2637
412	JX275173	cVDPV	AFP	Multiple Independent Emergences of Type 2 Vaccine-DerivedPolioviruses during a Large Outbreak in Northern Nigeria	2637
413	JX275172	cVDPV	AFP	Multiple Independent Emergences of Type 2 Vaccine-DerivedPolioviruses during a Large Outbreak in Northern Nigeria	2637
414	JX275171	cVDPV	AFP	Multiple Independent Emergences of Type 2 Vaccine-DerivedPolioviruses during a Large Outbreak in Northern Nigeria	2637
415	JX275170	cVDPV	AFP	Multiple Independent Emergences of Type 2 Vaccine-DerivedPolioviruses during a Large Outbreak in Northern Nigeria	2637
416	JX275169	cVDPV	AFP	Multiple Independent Emergences of Type 2 Vaccine-DerivedPolioviruses during a Large Outbreak in Northern Nigeria	2637
417	JX275168	cVDPV	AFP	Multiple Independent Emergences of Type 2 Vaccine-DerivedPolioviruses during a Large Outbreak in Northern Nigeria	2637
418	JX275167	cVDPV	AFP	Multiple Independent Emergences of Type 2 Vaccine-DerivedPolioviruses during a Large Outbreak in Northern Nigeria	2637
419	JX275166	cVDPV	AFP	Multiple Independent Emergences of Type 2 Vaccine-DerivedPolioviruses during a Large Outbreak in Northern Nigeria	2637
420	JX275165	cVDPV	AFP	Multiple Independent Emergences of Type 2 Vaccine-DerivedPolioviruses during a Large Outbreak in Northern Nigeria	2637
421	JX275164	cVDPV	AFP	Multiple Independent Emergences of Type 2 Vaccine-DerivedPolioviruses during a Large Outbreak in Northern Nigeria	2637
422	JX275163	cVDPV	AFP	Multiple Independent Emergences of Type 2 Vaccine-DerivedPolioviruses during a Large Outbreak in Northern Nigeria	2637
423	JX275161	cVDPV	AFP	Multiple Independent Emergences of Type 2 Vaccine-DerivedPolioviruses during a Large Outbreak in Northern Nigeria	2637
424	JX275160	cVDPV	AFP	Multiple Independent Emergences of Type 2 Vaccine-DerivedPolioviruses during a Large Outbreak in Northern Nigeria	2637
425	JX275159	cVDPV	AFP	Multiple Independent Emergences of Type 2 Vaccine-DerivedPolioviruses during a Large Outbreak in Northern Nigeria	2637
426	JX275158	cVDPV	AFP	Multiple Independent Emergences of Type 2 Vaccine-DerivedPolioviruses during a Large Outbreak in Northern Nigeria	2637
427	JX275157	cVDPV	AFP	Multiple Independent Emergences of Type 2 Vaccine-DerivedPolioviruses during a Large Outbreak in Northern Nigeria	2637
428	JX275156	cVDPV	AFP	Multiple Independent Emergences of Type 2 Vaccine-DerivedPolioviruses during a Large Outbreak in Northern Nigeria	2637
429	JX275155	cVDPV	AFP	Multiple Independent Emergences of Type 2 Vaccine-DerivedPolioviruses during a Large Outbreak in Northern Nigeria	2637
430	JX275154	cVDPV	AFP	Multiple Independent Emergences of Type 2 Vaccine-DerivedPolioviruses during a Large Outbreak in Northern Nigeria	2637
431	JX275153	cVDPV	AFP	Multiple Independent Emergences of Type 2 Vaccine-DerivedPolioviruses during a Large Outbreak in Northern Nigeria	2637
432	JX275152	cVDPV	AFP	Multiple Independent Emergences of Type 2 Vaccine-DerivedPolioviruses during a Large Outbreak in Northern Nigeria	2637
433	JX275151	cVDPV	AFP	Multiple Independent Emergences of Type 2 Vaccine-DerivedPolioviruses during a Large Outbreak in Northern Nigeria	2637
434	JX275150	cVDPV	AFP	Multiple Independent Emergences of Type 2 Vaccine-DerivedPolioviruses during a Large Outbreak in Northern Nigeria	2637
435	JX275149	cVDPV	AFP	Multiple Independent Emergences of Type 2 Vaccine-DerivedPolioviruses during a Large Outbreak in Northern Nigeria	2637
436	JX275148	cVDPV	AFP	Multiple Independent Emergences of Type 2 Vaccine-DerivedPolioviruses during a Large Outbreak in Northern Nigeria	2637
437	JX275146	cVDPV	AFP	Multiple Independent Emergences of Type 2 Vaccine-DerivedPolioviruses during a Large Outbreak in Northern Nigeria	2637
438	JX275145	cVDPV	AFP	Multiple Independent Emergences of Type 2 Vaccine-DerivedPolioviruses during a Large Outbreak in Northern Nigeria	2637
439	JX275144	cVDPV	AFP	Multiple Independent Emergences of Type 2 Vaccine-DerivedPolioviruses during a Large Outbreak in Northern Nigeria	2637
440	JX275143	cVDPV	AFP	Multiple Independent Emergences of Type 2 Vaccine-DerivedPolioviruses during a Large Outbreak in Northern Nigeria	2637
441	JX275142	cVDPV	AFP	Multiple Independent Emergences of Type 2 Vaccine-DerivedPolioviruses during a Large Outbreak in Northern Nigeria	2637
442	JX275141	cVDPV	AFP	Multiple Independent Emergences of Type 2 Vaccine-DerivedPolioviruses during a Large Outbreak in Northern Nigeria	2637
443	JX275139	cVDPV	AFP	Multiple Independent Emergences of Type 2 Vaccine-DerivedPolioviruses during a Large Outbreak in Northern Nigeria	2637
444	JX275138	cVDPV	AFP	Multiple Independent Emergences of Type 2 Vaccine-DerivedPolioviruses during a Large Outbreak in Northern Nigeria	2637
445	JX275137	cVDPV	AFP	Multiple Independent Emergences of Type 2 Vaccine-DerivedPolioviruses during a Large Outbreak in Northern Nigeria	2637
446	JX275136	cVDPV	AFP	Multiple Independent Emergences of Type 2 Vaccine-DerivedPolioviruses during a Large Outbreak in Northern Nigeria	2637
447	JX275135	cVDPV	AFP	Multiple Independent Emergences of Type 2 Vaccine-DerivedPolioviruses during a Large Outbreak in Northern Nigeria	2637
448	JX275134	cVDPV	AFP	Multiple Independent Emergences of Type 2 Vaccine-DerivedPolioviruses during a Large Outbreak in Northern Nigeria	2637
449	JX275133	cVDPV	AFP	Multiple Independent Emergences of Type 2 Vaccine-DerivedPolioviruses during a Large Outbreak in Northern Nigeria	2637
450	JX275132	cVDPV	AFP	Multiple Independent Emergences of Type 2 Vaccine-DerivedPolioviruses during a Large Outbreak in Northern Nigeria	2637
451	JX275131	cVDPV	AFP	Multiple Independent Emergences of Type 2 Vaccine-DerivedPolioviruses during a Large Outbreak in Northern Nigeria	2637
452	JX275130	cVDPV	AFP	Multiple Independent Emergences of Type 2 Vaccine-DerivedPolioviruses during a Large Outbreak in Northern Nigeria	2637
453	JX275129	cVDPV	AFP	Multiple Independent Emergences of Type 2 Vaccine-DerivedPolioviruses during a Large Outbreak in Northern Nigeria	2637
454	JX275128	cVDPV	AFP	Multiple Independent Emergences of Type 2 Vaccine-DerivedPolioviruses during a Large Outbreak in Northern Nigeria	2637
455	JX275127	cVDPV	AFP	Multiple Independent Emergences of Type 2 Vaccine-DerivedPolioviruses during a Large Outbreak in Northern Nigeria	2637
456	JX275126	cVDPV	AFP	Multiple Independent Emergences of Type 2 Vaccine-DerivedPolioviruses during a Large Outbreak in Northern Nigeria	2637
457	JX275125	cVDPV	AFP	Multiple Independent Emergences of Type 2 Vaccine-DerivedPolioviruses during a Large Outbreak in Northern Nigeria	2637
458	JX275124	cVDPV	AFP	Multiple Independent Emergences of Type 2 Vaccine-DerivedPolioviruses during a Large Outbreak in Northern Nigeria	2637
459	JX275123	cVDPV	AFP	Multiple Independent Emergences of Type 2 Vaccine-DerivedPolioviruses during a Large Outbreak in Northern Nigeria	2637
460	JX275122	cVDPV	AFP	Multiple Independent Emergences of Type 2 Vaccine-DerivedPolioviruses during a Large Outbreak in Northern Nigeria	2637
461	JX275121	cVDPV	AFP	Multiple Independent Emergences of Type 2 Vaccine-DerivedPolioviruses during a Large Outbreak in Northern Nigeria	2637
462	JX275120	cVDPV	AFP	Multiple Independent Emergences of Type 2 Vaccine-DerivedPolioviruses during a Large Outbreak in Northern Nigeria	2637
463	JX275119	cVDPV	AFP	Multiple Independent Emergences of Type 2 Vaccine-DerivedPolioviruses during a Large Outbreak in Northern Nigeria	2637
464	JX275118	cVDPV	AFP	Multiple Independent Emergences of Type 2 Vaccine-DerivedPolioviruses during a Large Outbreak in Northern Nigeria	2637
465	JX275117	cVDPV	AFP	Multiple Independent Emergences of Type 2 Vaccine-DerivedPolioviruses during a Large Outbreak in Northern Nigeria	2637
466	JX275116	cVDPV	AFP	Multiple Independent Emergences of Type 2 Vaccine-DerivedPolioviruses during a Large Outbreak in Northern Nigeria	2637
467	JX275115	cVDPV	AFP	Multiple Independent Emergences of Type 2 Vaccine-DerivedPolioviruses during a Large Outbreak in Northern Nigeria	2637
468	JX275114	cVDPV	AFP	Multiple Independent Emergences of Type 2 Vaccine-DerivedPolioviruses during a Large Outbreak in Northern Nigeria	2637
469	JX275113	cVDPV	AFP	Multiple Independent Emergences of Type 2 Vaccine-DerivedPolioviruses during a Large Outbreak in Northern Nigeria	2637
470	JX275112	cVDPV	AFP	Multiple Independent Emergences of Type 2 Vaccine-DerivedPolioviruses during a Large Outbreak in Northern Nigeria	2637
471	JX275111	cVDPV	AFP	Multiple Independent Emergences of Type 2 Vaccine-DerivedPolioviruses during a Large Outbreak in Northern Nigeria	2637
472	JX275110	cVDPV	AFP	Multiple Independent Emergences of Type 2 Vaccine-DerivedPolioviruses during a Large Outbreak in Northern Nigeria	2637
473	JX275109	cVDPV	AFP	Multiple Independent Emergences of Type 2 Vaccine-DerivedPolioviruses during a Large Outbreak in Northern Nigeria	2637
474	JX275108	cVDPV	AFP	Multiple Independent Emergences of Type 2 Vaccine-DerivedPolioviruses during a Large Outbreak in Northern Nigeria	2637
475	JX275107	cVDPV	AFP	Multiple Independent Emergences of Type 2 Vaccine-DerivedPolioviruses during a Large Outbreak in Northern Nigeria	2637
476	JX275105	cVDPV	AFP	Multiple Independent Emergences of Type 2 Vaccine-DerivedPolioviruses during a Large Outbreak in Northern Nigeria	2637
477	JX275104	cVDPV	AFP	Multiple Independent Emergences of Type 2 Vaccine-DerivedPolioviruses during a Large Outbreak in Northern Nigeria	2637
478	JX275103	cVDPV	AFP	Multiple Independent Emergences of Type 2 Vaccine-DerivedPolioviruses during a Large Outbreak in Northern Nigeria	2637
479	JX275102	cVDPV	AFP	Multiple Independent Emergences of Type 2 Vaccine-DerivedPolioviruses during a Large Outbreak in Northern Nigeria	2637
480	JX275101	cVDPV	AFP	Multiple Independent Emergences of Type 2 Vaccine-DerivedPolioviruses during a Large Outbreak in Northern Nigeria	2637
481	JX275100	cVDPV	AFP	Multiple Independent Emergences of Type 2 Vaccine-DerivedPolioviruses during a Large Outbreak in Northern Nigeria	2637
482	JX275099	cVDPV	AFP	Multiple Independent Emergences of Type 2 Vaccine-DerivedPolioviruses during a Large Outbreak in Northern Nigeria	2637
483	JX275098	cVDPV	AFP	Multiple Independent Emergences of Type 2 Vaccine-DerivedPolioviruses during a Large Outbreak in Northern Nigeria	2637
484	JX275097	cVDPV	AFP	Multiple Independent Emergences of Type 2 Vaccine-DerivedPolioviruses during a Large Outbreak in Northern Nigeria	2637
485	JX275096	cVDPV	AFP	Multiple Independent Emergences of Type 2 Vaccine-DerivedPolioviruses during a Large Outbreak in Northern Nigeria	2637
486	JX275095	cVDPV	AFP	Multiple Independent Emergences of Type 2 Vaccine-DerivedPolioviruses during a Large Outbreak in Northern Nigeria	2637
487	JX275094	cVDPV	AFP	Multiple Independent Emergences of Type 2 Vaccine-DerivedPolioviruses during a Large Outbreak in Northern Nigeria	2637
488	JX275093	cVDPV	AFP	Multiple Independent Emergences of Type 2 Vaccine-DerivedPolioviruses during a Large Outbreak in Northern Nigeria	2637
489	JX275092	cVDPV	AFP	Multiple Independent Emergences of Type 2 Vaccine-DerivedPolioviruses during a Large Outbreak in Northern Nigeria	2637
490	JX275091	cVDPV	AFP	Multiple Independent Emergences of Type 2 Vaccine-DerivedPolioviruses during a Large Outbreak in Northern Nigeria	2637
491	JX275090	cVDPV	AFP	Multiple Independent Emergences of Type 2 Vaccine-DerivedPolioviruses during a Large Outbreak in Northern Nigeria	2637
492	JX275089	cVDPV	AFP	Multiple Independent Emergences of Type 2 Vaccine-DerivedPolioviruses during a Large Outbreak in Northern Nigeria	2637
493	JX275088	cVDPV	AFP	Multiple Independent Emergences of Type 2 Vaccine-DerivedPolioviruses during a Large Outbreak in Northern Nigeria	2637
494	JX275087	cVDPV	AFP	Multiple Independent Emergences of Type 2 Vaccine-DerivedPolioviruses during a Large Outbreak in Northern Nigeria	2637
495	JX275086	cVDPV	AFP	Multiple Independent Emergences of Type 2 Vaccine-DerivedPolioviruses during a Large Outbreak in Northern Nigeria	2637
496	JX275084	cVDPV	AFP	Multiple Independent Emergences of Type 2 Vaccine-DerivedPolioviruses during a Large Outbreak in Northern Nigeria	2637
497	JX275083	cVDPV	AFP	Multiple Independent Emergences of Type 2 Vaccine-DerivedPolioviruses during a Large Outbreak in Northern Nigeria	2637
498	JX275082	cVDPV	AFP	Multiple Independent Emergences of Type 2 Vaccine-DerivedPolioviruses during a Large Outbreak in Northern Nigeria	2637
499	JX275081	cVDPV	AFP	Multiple Independent Emergences of Type 2 Vaccine-DerivedPolioviruses during a Large Outbreak in Northern Nigeria	2637
500	JX275080	cVDPV	AFP	Multiple Independent Emergences of Type 2 Vaccine-DerivedPolioviruses during a Large Outbreak in Northern Nigeria	2637
501	JX275079	cVDPV	AFP	Multiple Independent Emergences of Type 2 Vaccine-DerivedPolioviruses during a Large Outbreak in Northern Nigeria	2637
502	JX275078	cVDPV	AFP	Multiple Independent Emergences of Type 2 Vaccine-DerivedPolioviruses during a Large Outbreak in Northern Nigeria	2637
503	JX275077	cVDPV	AFP	Multiple Independent Emergences of Type 2 Vaccine-DerivedPolioviruses during a Large Outbreak in Northern Nigeria	2637
504	JX275076	cVDPV	AFP	Multiple Independent Emergences of Type 2 Vaccine-DerivedPolioviruses during a Large Outbreak in Northern Nigeria	2637
505	JX275075	cVDPV	AFP	Multiple Independent Emergences of Type 2 Vaccine-DerivedPolioviruses during a Large Outbreak in Northern Nigeria	2637
506	JX275074	cVDPV	AFP	Multiple Independent Emergences of Type 2 Vaccine-DerivedPolioviruses during a Large Outbreak in Northern Nigeria	2637
507	JX275072	cVDPV	AFP	Multiple Independent Emergences of Type 2 Vaccine-DerivedPolioviruses during a Large Outbreak in Northern Nigeria	2637
508	JX275069	cVDPV	AFP	Multiple Independent Emergences of Type 2 Vaccine-DerivedPolioviruses during a Large Outbreak in Northern Nigeria	2637
509	JX275068	cVDPV	AFP	Multiple Independent Emergences of Type 2 Vaccine-DerivedPolioviruses during a Large Outbreak in Northern Nigeria	2637
510	JX275067	cVDPV	AFP	Multiple Independent Emergences of Type 2 Vaccine-DerivedPolioviruses during a Large Outbreak in Northern Nigeria	2637
511	JX275066	cVDPV	AFP	Multiple Independent Emergences of Type 2 Vaccine-DerivedPolioviruses during a Large Outbreak in Northern Nigeria	2637
512	JX275065	cVDPV	AFP	Multiple Independent Emergences of Type 2 Vaccine-DerivedPolioviruses during a Large Outbreak in Northern Nigeria	2637
513	JX275064	cVDPV	AFP	Multiple Independent Emergences of Type 2 Vaccine-DerivedPolioviruses during a Large Outbreak in Northern Nigeria	2637
514	JX275063	cVDPV	AFP	Multiple Independent Emergences of Type 2 Vaccine-DerivedPolioviruses during a Large Outbreak in Northern Nigeria	2637
515	JX275062	cVDPV	AFP	Multiple Independent Emergences of Type 2 Vaccine-DerivedPolioviruses during a Large Outbreak in Northern Nigeria	2637
516	JX275061	cVDPV	AFP	Multiple Independent Emergences of Type 2 Vaccine-DerivedPolioviruses during a Large Outbreak in Northern Nigeria	2637
517	JX275060	cVDPV	AFP	Multiple Independent Emergences of Type 2 Vaccine-DerivedPolioviruses during a Large Outbreak in Northern Nigeria	2637
518	JX275059	cVDPV	AFP	Multiple Independent Emergences of Type 2 Vaccine-DerivedPolioviruses during a Large Outbreak in Northern Nigeria	2637
519	JX275058	cVDPV	AFP	Multiple Independent Emergences of Type 2 Vaccine-DerivedPolioviruses during a Large Outbreak in Northern Nigeria	2637
520	JX275057	cVDPV	AFP	Multiple Independent Emergences of Type 2 Vaccine-DerivedPolioviruses during a Large Outbreak in Northern Nigeria	2637
521	JX275056	cVDPV	AFP	Multiple Independent Emergences of Type 2 Vaccine-DerivedPolioviruses during a Large Outbreak in Northern Nigeria	2637
522	JX275055	cVDPV	AFP	Multiple Independent Emergences of Type 2 Vaccine-DerivedPolioviruses during a Large Outbreak in Northern Nigeria	2637
523	JX275054	cVDPV	AFP	Multiple Independent Emergences of Type 2 Vaccine-DerivedPolioviruses during a Large Outbreak in Northern Nigeria	2637
524	JX275053	cVDPV	AFP	Multiple Independent Emergences of Type 2 Vaccine-DerivedPolioviruses during a Large Outbreak in Northern Nigeria	2637
525	JX275052	cVDPV	AFP	Multiple Independent Emergences of Type 2 Vaccine-DerivedPolioviruses during a Large Outbreak in Northern Nigeria	2637
526	JX275051	cVDPV	AFP	Multiple Independent Emergences of Type 2 Vaccine-DerivedPolioviruses during a Large Outbreak in Northern Nigeria	2637
527	JX275050	cVDPV	AFP	Multiple Independent Emergences of Type 2 Vaccine-DerivedPolioviruses during a Large Outbreak in Northern Nigeria	2637
528	JX275049	cVDPV	AFP	Multiple Independent Emergences of Type 2 Vaccine-DerivedPolioviruses during a Large Outbreak in Northern Nigeria	2637
529	JX275048	cVDPV	AFP	Multiple Independent Emergences of Type 2 Vaccine-DerivedPolioviruses during a Large Outbreak in Northern Nigeria	2637
530	JX275047	cVDPV	AFP	Multiple Independent Emergences of Type 2 Vaccine-DerivedPolioviruses during a Large Outbreak in Northern Nigeria	2637
531	JX275046	cVDPV	AFP	Multiple Independent Emergences of Type 2 Vaccine-DerivedPolioviruses during a Large Outbreak in Northern Nigeria	2637
532	JX275045	cVDPV	AFP	Multiple Independent Emergences of Type 2 Vaccine-DerivedPolioviruses during a Large Outbreak in Northern Nigeria	2637
533	JX275044	cVDPV	AFP	Multiple Independent Emergences of Type 2 Vaccine-DerivedPolioviruses during a Large Outbreak in Northern Nigeria	2637
534	JX275043	cVDPV	AFP	Multiple Independent Emergences of Type 2 Vaccine-DerivedPolioviruses during a Large Outbreak in Northern Nigeria	2637
535	JX275042	cVDPV	AFP	Multiple Independent Emergences of Type 2 Vaccine-DerivedPolioviruses during a Large Outbreak in Northern Nigeria	2637
536	JX275041	cVDPV	AFP	Multiple Independent Emergences of Type 2 Vaccine-DerivedPolioviruses during a Large Outbreak in Northern Nigeria	2637
537	JX275040	cVDPV	AFP	Multiple Independent Emergences of Type 2 Vaccine-DerivedPolioviruses during a Large Outbreak in Northern Nigeria	2637
538	JX275039	cVDPV	AFP	Multiple Independent Emergences of Type 2 Vaccine-DerivedPolioviruses during a Large Outbreak in Northern Nigeria	2637
539	JX275038	cVDPV	AFP	Multiple Independent Emergences of Type 2 Vaccine-DerivedPolioviruses during a Large Outbreak in Northern Nigeria	2637
540	JX275037	cVDPV	AFP	Multiple Independent Emergences of Type 2 Vaccine-DerivedPolioviruses during a Large Outbreak in Northern Nigeria	2637
541	JX275036	cVDPV	AFP	Multiple Independent Emergences of Type 2 Vaccine-DerivedPolioviruses during a Large Outbreak in Northern Nigeria	2637
542	JX275035	cVDPV	AFP	Multiple Independent Emergences of Type 2 Vaccine-DerivedPolioviruses during a Large Outbreak in Northern Nigeria	2637
543	JX275034	cVDPV	AFP	Multiple Independent Emergences of Type 2 Vaccine-DerivedPolioviruses during a Large Outbreak in Northern Nigeria	2637
544	JX275033	cVDPV	AFP	Multiple Independent Emergences of Type 2 Vaccine-DerivedPolioviruses during a Large Outbreak in Northern Nigeria	2637
545	JX275031	cVDPV	AFP	Multiple Independent Emergences of Type 2 Vaccine-DerivedPolioviruses during a Large Outbreak in Northern Nigeria	2637
546	JX275030	cVDPV	AFP	Multiple Independent Emergences of Type 2 Vaccine-DerivedPolioviruses during a Large Outbreak in Northern Nigeria	2637
547	JX275029	cVDPV	AFP	Multiple Independent Emergences of Type 2 Vaccine-DerivedPolioviruses during a Large Outbreak in Northern Nigeria	2637
548	JX275028	cVDPV	AFP	Multiple Independent Emergences of Type 2 Vaccine-DerivedPolioviruses during a Large Outbreak in Northern Nigeria	2637
549	JX275027	cVDPV	AFP	Multiple Independent Emergences of Type 2 Vaccine-DerivedPolioviruses during a Large Outbreak in Northern Nigeria	2637
550	JX275026	cVDPV	AFP	Multiple Independent Emergences of Type 2 Vaccine-DerivedPolioviruses during a Large Outbreak in Northern Nigeria	2637
551	JX275025	cVDPV	AFP	Multiple Independent Emergences of Type 2 Vaccine-DerivedPolioviruses during a Large Outbreak in Northern Nigeria	2637
552	JX275024	cVDPV	AFP	Multiple Independent Emergences of Type 2 Vaccine-DerivedPolioviruses during a Large Outbreak in Northern Nigeria	2637
553	JX275023	cVDPV	AFP	Multiple Independent Emergences of Type 2 Vaccine-DerivedPolioviruses during a Large Outbreak in Northern Nigeria	2637
554	JX275022	cVDPV	AFP	Multiple Independent Emergences of Type 2 Vaccine-DerivedPolioviruses during a Large Outbreak in Northern Nigeria	2637
555	JX275021	cVDPV	AFP	Multiple Independent Emergences of Type 2 Vaccine-DerivedPolioviruses during a Large Outbreak in Northern Nigeria	2637
556	JX275020	cVDPV	AFP	Multiple Independent Emergences of Type 2 Vaccine-DerivedPolioviruses during a Large Outbreak in Northern Nigeria	2637
557	JX275019	cVDPV	AFP	Multiple Independent Emergences of Type 2 Vaccine-DerivedPolioviruses during a Large Outbreak in Northern Nigeria	2637
558	JX275018	cVDPV	AFP	Multiple Independent Emergences of Type 2 Vaccine-DerivedPolioviruses during a Large Outbreak in Northern Nigeria	2637
559	JX275017	cVDPV	AFP	Multiple Independent Emergences of Type 2 Vaccine-DerivedPolioviruses during a Large Outbreak in Northern Nigeria	2637
560	JX275016	cVDPV	AFP	Multiple Independent Emergences of Type 2 Vaccine-DerivedPolioviruses during a Large Outbreak in Northern Nigeria	2637
561	JX275014	cVDPV	AFP	Multiple Independent Emergences of Type 2 Vaccine-DerivedPolioviruses during a Large Outbreak in Northern Nigeria	2637
562	JX275013	cVDPV	AFP	Multiple Independent Emergences of Type 2 Vaccine-DerivedPolioviruses during a Large Outbreak in Northern Nigeria	2637
563	JX275012	cVDPV	AFP	Multiple Independent Emergences of Type 2 Vaccine-DerivedPolioviruses during a Large Outbreak in Northern Nigeria	2637
564	JX275011	cVDPV	AFP	Multiple Independent Emergences of Type 2 Vaccine-DerivedPolioviruses during a Large Outbreak in Northern Nigeria	2637
565	JX275010	cVDPV	AFP	Multiple Independent Emergences of Type 2 Vaccine-DerivedPolioviruses during a Large Outbreak in Northern Nigeria	2637
566	JX275009	cVDPV	AFP	Multiple Independent Emergences of Type 2 Vaccine-DerivedPolioviruses during a Large Outbreak in Northern Nigeria	2637
567	JX275007	cVDPV	AFP	Multiple Independent Emergences of Type 2 Vaccine-DerivedPolioviruses during a Large Outbreak in Northern Nigeria	2637
568	JX275006	cVDPV	AFP	Multiple Independent Emergences of Type 2 Vaccine-DerivedPolioviruses during a Large Outbreak in Northern Nigeria	2637
569	JX275005	cVDPV	AFP	Multiple Independent Emergences of Type 2 Vaccine-DerivedPolioviruses during a Large Outbreak in Northern Nigeria	2637
570	JX275004	cVDPV	AFP	Multiple Independent Emergences of Type 2 Vaccine-DerivedPolioviruses during a Large Outbreak in Northern Nigeria	2637
571	JX275003	cVDPV	AFP	Multiple Independent Emergences of Type 2 Vaccine-DerivedPolioviruses during a Large Outbreak in Northern Nigeria	2637
572	JX275002	cVDPV	AFP	Multiple Independent Emergences of Type 2 Vaccine-DerivedPolioviruses during a Large Outbreak in Northern Nigeria	2637
573	JX275001	cVDPV	AFP	Multiple Independent Emergences of Type 2 Vaccine-DerivedPolioviruses during a Large Outbreak in Northern Nigeria	2637
574	JX275000	cVDPV	AFP	Multiple Independent Emergences of Type 2 Vaccine-DerivedPolioviruses during a Large Outbreak in Northern Nigeria	2637
575	JX274998	cVDPV	AFP	Multiple Independent Emergences of Type 2 Vaccine-DerivedPolioviruses during a Large Outbreak in Northern Nigeria	2637
576	JX274997	cVDPV	AFP	Multiple Independent Emergences of Type 2 Vaccine-DerivedPolioviruses during a Large Outbreak in Northern Nigeria	2637
577	JX274996	cVDPV	AFP	Multiple Independent Emergences of Type 2 Vaccine-DerivedPolioviruses during a Large Outbreak in Northern Nigeria	2637
578	JX274994	cVDPV	AFP	Multiple Independent Emergences of Type 2 Vaccine-DerivedPolioviruses during a Large Outbreak in Northern Nigeria	2637
579	JX274992	cVDPV	AFP	Multiple Independent Emergences of Type 2 Vaccine-DerivedPolioviruses during a Large Outbreak in Northern Nigeria	2637
580	JX274990	cVDPV	AFP	Multiple Independent Emergences of Type 2 Vaccine-DerivedPolioviruses during a Large Outbreak in Northern Nigeria	2637
581	JX274989	cVDPV	AFP	Multiple Independent Emergences of Type 2 Vaccine-DerivedPolioviruses during a Large Outbreak in Northern Nigeria	2637
582	JX274988	cVDPV	AFP	Multiple Independent Emergences of Type 2 Vaccine-DerivedPolioviruses during a Large Outbreak in Northern Nigeria	2637
583	JX274986	cVDPV	AFP	Multiple Independent Emergences of Type 2 Vaccine-DerivedPolioviruses during a Large Outbreak in Northern Nigeria	2637
584	JN105292	v073-antiviral	engineered	Characterization of poliovirus variants selected for resistance tothe antiviral compound v-073	2637
585	JN105291	v073-antiviral	engineered	Characterization of poliovirus variants selected for resistance tothe antiviral compound v-073	2637
586	HM537005	SabinLike	AFP	Determination of antigenic properties of vaccine derived poliovirusstrains	2637
587	HM537004	SabinLike	AFP	Determination of antigenic properties of vaccine derived poliovirusstrains	2637
588	HM537003	SabinLike	AFP	Determination of antigenic properties of vaccine derived poliovirusstrains	2637
589	HQ703555	VDPV	environmental	Antiviral Activity of 3(2H)- and 6-Chloro-3(2H)-Isoflavenes againstHighly Diverged, Neurovirulent Vaccine-Derived, Type2 Poliovirus Sewage Isolates	2636
590	HQ703553	VDPV	environmental	Antiviral Activity of 3(2H)- and 6-Chloro-3(2H)-Isoflavenes againstHighly Diverged, Neurovirulent Vaccine-Derived, Type2 Poliovirus Sewage Isolates	2636
591	HQ703552	VDPV	environmental	Antiviral Activity of 3(2H)- and 6-Chloro-3(2H)-Isoflavenes againstHighly Diverged, Neurovirulent Vaccine-Derived, Type2 Poliovirus Sewage Isolates	2636
592	HM537006	SabinLike	AFP	Determination of antigenic properties of vaccine derived poliovirusstrains	2636
593	KU598889	VDPV	healthy	A cluster of paralytic poliomyelitis cases due to transmission ofslightly diverged Sabin-2 vaccine virus	2634
594	KC784368	VDPV	environmental	Highly Divergent Types 2 and 3 Vaccine-Derived PoliovirusesIsolated from Sewage in Tallinn, Estonia	2634
595	GU390707	iVDPV	AFP	Brief Report: Neuroinvasive Immunodeficiency-Associated Vaccine-Derived Poliomyelitis Thirteen Years after Infection -Minnesota, 2008	2634
596	KR817055	iVDPV	healthy	Twenty-eight years of poliovirus replication in an immunodeficientindividual: impact on the global polio eradication initiative	2634
597	KR817054	iVDPV	healthy	Twenty-eight years of poliovirus replication in an immunodeficientindividual: impact on the global polio eradication initiative	2634
598	KR817053	iVDPV	healthy	Twenty-eight years of poliovirus replication in an immunodeficientindividual: impact on the global polio eradication initiative	2634
599	JX275288	cVDPV	AFP	Multiple Independent Emergences of Type 2 Vaccine-DerivedPolioviruses during a Large Outbreak in Northern Nigeria	2634
600	JX275106	cVDPV	AFP	Multiple Independent Emergences of Type 2 Vaccine-DerivedPolioviruses during a Large Outbreak in Northern Nigeria	2634
601	JX275073	cVDPV	AFP	Multiple Independent Emergences of Type 2 Vaccine-DerivedPolioviruses during a Large Outbreak in Northern Nigeria	2634
602	JX275070	cVDPV	AFP	Multiple Independent Emergences of Type 2 Vaccine-DerivedPolioviruses during a Large Outbreak in Northern Nigeria	2634
603	AY649330	iVDPV	environmental	Spread of vaccine-derived poliovirus from a paralytic case in animmunodeficient child: an insight into the natural evolution of oral polio vaccine	2430
604	AY649329	iVDPV	AFP	Spread of vaccine-derived poliovirus from a paralytic case in animmunodeficient child: an insight into the natural evolution of oral polio vaccine	2430
605	AY649328	iVDPV	AFP	Spread of vaccine-derived poliovirus from a paralytic case in animmunodeficient child: an insight into the natural evolution of oral polio vaccine	2430
606	AY649327	iVDPV	AFP	Spread of vaccine-derived poliovirus from a paralytic case in animmunodeficient child: an insight into the natural evolution of oral polio vaccine	2430
607	AM158275	VDPV	environmental	Neurovirulent vaccine-derived polioviruses in sewage from highlyimmune populations	1504
608	DQ264376	SabinLike	healthy	Antigenic evolution of vaccine-derived polioviruses: changes inindividual epitopes and relative stability of the overall immunological properties	1173
609	DQ264375	SabinLike	environmental	Antigenic evolution of vaccine-derived polioviruses: changes inindividual epitopes and relative stability of the overall immunological properties	1173
610	DQ264374	SabinLike	healthy	Antigenic evolution of vaccine-derived polioviruses: changes inindividual epitopes and relative stability of the overall immunological properties	1173
611	DQ264373	SabinLike	AFP	Antigenic evolution of vaccine-derived polioviruses: changes inindividual epitopes and relative stability of the overall immunological properties	1173
612	DQ264372	SabinLike	healthy	Antigenic evolution of vaccine-derived polioviruses: changes inindividual epitopes and relative stability of the overall immunological properties	1173
613	DQ264371	SabinLike	healthy	Antigenic evolution of vaccine-derived polioviruses: changes inindividual epitopes and relative stability of the overall immunological properties	1173
614	DQ264370	SabinLike	healthy	Antigenic evolution of vaccine-derived polioviruses: changes inindividual epitopes and relative stability of the overall immunological properties	1173
615	DQ264369	VDPV	environmental	Antigenic evolution of vaccine-derived polioviruses: changes inindividual epitopes and relative stability of the overall immunological properties	1173
616	DQ264368	SabinLike	environmental	Antigenic evolution of vaccine-derived polioviruses: changes inindividual epitopes and relative stability of the overall immunological properties	1173
617	DQ264367	SabinLike	environmental	Antigenic evolution of vaccine-derived polioviruses: changes inindividual epitopes and relative stability of the overall immunological properties	1173
618	DQ264366	SabinLike	healthy	Antigenic evolution of vaccine-derived polioviruses: changes inindividual epitopes and relative stability of the overall immunological properties	1173
619	DQ264365	SabinLike	environmental	Antigenic evolution of vaccine-derived polioviruses: changes inindividual epitopes and relative stability of the overall immunological properties	1173
620	DQ264364	VDPV	AFP	Antigenic evolution of vaccine-derived polioviruses: changes inindividual epitopes and relative stability of the overall immunological properties	1173
621	DQ264363	VDPV	AFP	Antigenic evolution of vaccine-derived polioviruses: changes inindividual epitopes and relative stability of the overall immunological properties	1173
622	DQ264362	SabinLike	healthy	Antigenic evolution of vaccine-derived polioviruses: changes inindividual epitopes and relative stability of the overall immunological properties	1173
623	DQ264361	SabinLike	healthy	Antigenic evolution of vaccine-derived polioviruses: changes inindividual epitopes and relative stability of the overall immunological properties	1173
624	DQ264360	SabinLike	environmental	Antigenic evolution of vaccine-derived polioviruses: changes inindividual epitopes and relative stability of the overall immunological properties	1173
625	DQ264359	SabinLike	AFP	Antigenic evolution of vaccine-derived polioviruses: changes inindividual epitopes and relative stability of the overall immunological properties	1173
626	AB829580	SabinLike	environmental	Environmental surveillance of poliovirus in sewage water around theintroduction period for inactivated polio vaccine in Japan	975
627	AB829560	SabinLike	environmental	Environmental surveillance of poliovirus in sewage water around theintroduction period for inactivated polio vaccine in Japan	975
628	AB921175	SabinLike	environmental	Environmental surveillance of poliovirus in sewage water around theintroduction period for inactivated polio vaccine in Japan	972
629	AB829555	SabinLike	environmental	Environmental surveillance of poliovirus in sewage water around theintroduction period for inactivated polio vaccine in Japan	963
630	AJ288078	wild	environmental	A highly evolved derivative of the type 2 oral poliovaccine strainisolated from sewage in Israel: molecular and antigenic characterization	958
631	AB921179	SabinLike	environmental	Environmental surveillance of poliovirus in sewage water around theintroduction period for inactivated polio vaccine in Japan	954
632	AB921177	SabinLike	environmental	Environmental surveillance of poliovirus in sewage water around theintroduction period for inactivated polio vaccine in Japan	948
633	AB921176	SabinLike	environmental	Environmental surveillance of poliovirus in sewage water around theintroduction period for inactivated polio vaccine in Japan	948
634	AB829582	SabinLike	environmental	Environmental surveillance of poliovirus in sewage water around theintroduction period for inactivated polio vaccine in Japan	948
635	AB829581	SabinLike	environmental	Environmental surveillance of poliovirus in sewage water around theintroduction period for inactivated polio vaccine in Japan	948
636	AB829576	SabinLike	environmental	Environmental surveillance of poliovirus in sewage water around theintroduction period for inactivated polio vaccine in Japan	948
637	AB829571	SabinLike	environmental	Environmental surveillance of poliovirus in sewage water around theintroduction period for inactivated polio vaccine in Japan	948
638	AB829567	SabinLike	environmental	Environmental surveillance of poliovirus in sewage water around theintroduction period for inactivated polio vaccine in Japan	948
639	AB829566	SabinLike	environmental	Environmental surveillance of poliovirus in sewage water around theintroduction period for inactivated polio vaccine in Japan	948
640	AB829557	SabinLike	environmental	Environmental surveillance of poliovirus in sewage water around theintroduction period for inactivated polio vaccine in Japan	948
641	AB980989	SabinLike	environmental	Environmental surveillance of poliovirus in sewage water around theintroduction period for inactivated polio vaccine in Japan	945
642	AB980988	SabinLike	environmental	Environmental surveillance of poliovirus in sewage water around theintroduction period for inactivated polio vaccine in Japan	945
643	AB980987	SabinLike	environmental	Environmental surveillance of poliovirus in sewage water around theintroduction period for inactivated polio vaccine in Japan	945
644	AB980986	SabinLike	environmental	Environmental surveillance of poliovirus in sewage water around theintroduction period for inactivated polio vaccine in Japan	945
645	AB980985	SabinLike	environmental	Environmental surveillance of poliovirus in sewage water around theintroduction period for inactivated polio vaccine in Japan	945
646	AB829564	SabinLike	environmental	Environmental surveillance of poliovirus in sewage water around theintroduction period for inactivated polio vaccine in Japan	945
647	AB829562	SabinLike	environmental	Environmental surveillance of poliovirus in sewage water around theintroduction period for inactivated polio vaccine in Japan	945
648	AB829558	SabinLike	environmental	Environmental surveillance of poliovirus in sewage water around theintroduction period for inactivated polio vaccine in Japan	945
649	AB921178	SabinLike	environmental	Environmental surveillance of poliovirus in sewage water around theintroduction period for inactivated polio vaccine in Japan	942
650	AB829577	SabinLike	environmental	Environmental surveillance of poliovirus in sewage water around theintroduction period for inactivated polio vaccine in Japan	942
651	AB829574	SabinLike	environmental	Environmental surveillance of poliovirus in sewage water around theintroduction period for inactivated polio vaccine in Japan	942
652	AB829568	SabinLike	environmental	Environmental surveillance of poliovirus in sewage water around theintroduction period for inactivated polio vaccine in Japan	942
653	AB829559	SabinLike	environmental	Environmental surveillance of poliovirus in sewage water around theintroduction period for inactivated polio vaccine in Japan	942
654	AB829556	SabinLike	environmental	Environmental surveillance of poliovirus in sewage water around theintroduction period for inactivated polio vaccine in Japan	939
655	AB921180	SabinLike	environmental	Environmental surveillance of poliovirus in sewage water around theintroduction period for inactivated polio vaccine in Japan	933
656	HQ694493	SabinLike	healthy	Virological surveillance of enteroviruses from healthy children inthe border areas with Myanma, Yunnan Province, China, 2009	933
657	AB829578	SabinLike	environmental	Environmental surveillance of poliovirus in sewage water around theintroduction period for inactivated polio vaccine in Japan	930
658	AB829579	SabinLike	environmental	Environmental surveillance of poliovirus in sewage water around theintroduction period for inactivated polio vaccine in Japan	927
659	AB829565	SabinLike	environmental	Environmental surveillance of poliovirus in sewage water around theintroduction period for inactivated polio vaccine in Japan	924
660	AB829583	SabinLike	environmental	Environmental surveillance of poliovirus in sewage water around theintroduction period for inactivated polio vaccine in Japan	921
661	AB829575	SabinLike	environmental	Environmental surveillance of poliovirus in sewage water around theintroduction period for inactivated polio vaccine in Japan	912
662	AB829572	SabinLike	environmental	Environmental surveillance of poliovirus in sewage water around theintroduction period for inactivated polio vaccine in Japan	912
663	AB829569	SabinLike	environmental	Environmental surveillance of poliovirus in sewage water around theintroduction period for inactivated polio vaccine in Japan	909
664	AB829570	SabinLike	environmental	Environmental surveillance of poliovirus in sewage water around theintroduction period for inactivated polio vaccine in Japan	906
665	AJ288068	VDPV	environmental	A highly evolved derivative of the type 2 oral poliovaccine strainisolated from sewage in Israel: molecular and antigenic characterization	903
666	AB467771	SabinLike	healthy	Shedding of vaccine viruses with increased antigenic and geneticdivergence after vaccination of newborns with monovalent type 1 oral poliovirus vaccine	903
667	AB467770	SabinLike	healthy	Shedding of vaccine viruses with increased antigenic and geneticdivergence after vaccination of newborns with monovalent type 1 oral poliovirus vaccine	903
668	AB467769	SabinLike	healthy	Shedding of vaccine viruses with increased antigenic and geneticdivergence after vaccination of newborns with monovalent type 1 oral poliovirus vaccine	903
669	AB467768	SabinLike	healthy	Shedding of vaccine viruses with increased antigenic and geneticdivergence after vaccination of newborns with monovalent type 1 oral poliovirus vaccine	903
670	AB467766	SabinLike	healthy	Shedding of vaccine viruses with increased antigenic and geneticdivergence after vaccination of newborns with monovalent type 1 oral poliovirus vaccine	903
671	AB467765	SabinLike	healthy	Shedding of vaccine viruses with increased antigenic and geneticdivergence after vaccination of newborns with monovalent type 1 oral poliovirus vaccine	903
672	AB467764	SabinLike	healthy	Shedding of vaccine viruses with increased antigenic and geneticdivergence after vaccination of newborns with monovalent type 1 oral poliovirus vaccine	903
673	AB467763	SabinLike	healthy	Shedding of vaccine viruses with increased antigenic and geneticdivergence after vaccination of newborns with monovalent type 1 oral poliovirus vaccine	903
674	AB467761	SabinLike	healthy	Shedding of vaccine viruses with increased antigenic and geneticdivergence after vaccination of newborns with monovalent type 1 oral poliovirus vaccine	903
675	AB467760	SabinLike	healthy	Shedding of vaccine viruses with increased antigenic and geneticdivergence after vaccination of newborns with monovalent type 1 oral poliovirus vaccine	903
676	AB467759	SabinLike	healthy	Shedding of vaccine viruses with increased antigenic and geneticdivergence after vaccination of newborns with monovalent type 1 oral poliovirus vaccine	903
677	AB467758	SabinLike	healthy	Shedding of vaccine viruses with increased antigenic and geneticdivergence after vaccination of newborns with monovalent type 1 oral poliovirus vaccine	903
678	AB467757	SabinLike	healthy	Shedding of vaccine viruses with increased antigenic and geneticdivergence after vaccination of newborns with monovalent type 1 oral poliovirus vaccine	903
679	AB467756	SabinLike	healthy	Shedding of vaccine viruses with increased antigenic and geneticdivergence after vaccination of newborns with monovalent type 1 oral poliovirus vaccine	903
680	AB467755	SabinLike	healthy	Shedding of vaccine viruses with increased antigenic and geneticdivergence after vaccination of newborns with monovalent type 1 oral poliovirus vaccine	903
681	AB467754	SabinLike	healthy	Shedding of vaccine viruses with increased antigenic and geneticdivergence after vaccination of newborns with monovalent type 1 oral poliovirus vaccine	903
682	AB467753	SabinLike	healthy	Shedding of vaccine viruses with increased antigenic and geneticdivergence after vaccination of newborns with monovalent type 1 oral poliovirus vaccine	903
683	AB467752	SabinLike	healthy	Shedding of vaccine viruses with increased antigenic and geneticdivergence after vaccination of newborns with monovalent type 1 oral poliovirus vaccine	903
684	AB467751	SabinLike	healthy	Shedding of vaccine viruses with increased antigenic and geneticdivergence after vaccination of newborns with monovalent type 1 oral poliovirus vaccine	903
685	AB467750	SabinLike	healthy	Shedding of vaccine viruses with increased antigenic and geneticdivergence after vaccination of newborns with monovalent type 1 oral poliovirus vaccine	903
686	AB467749	SabinLike	healthy	Shedding of vaccine viruses with increased antigenic and geneticdivergence after vaccination of newborns with monovalent type 1 oral poliovirus vaccine	903
687	AB467748	SabinLike	healthy	Shedding of vaccine viruses with increased antigenic and geneticdivergence after vaccination of newborns with monovalent type 1 oral poliovirus vaccine	903
688	AB467747	SabinLike	healthy	Shedding of vaccine viruses with increased antigenic and geneticdivergence after vaccination of newborns with monovalent type 1 oral poliovirus vaccine	903
689	AB467746	SabinLike	healthy	Shedding of vaccine viruses with increased antigenic and geneticdivergence after vaccination of newborns with monovalent type 1 oral poliovirus vaccine	903
690	AB467745	SabinLike	healthy	Shedding of vaccine viruses with increased antigenic and geneticdivergence after vaccination of newborns with monovalent type 1 oral poliovirus vaccine	903
691	AB467744	SabinLike	healthy	Shedding of vaccine viruses with increased antigenic and geneticdivergence after vaccination of newborns with monovalent type 1 oral poliovirus vaccine	903
692	AB467743	SabinLike	healthy	Shedding of vaccine viruses with increased antigenic and geneticdivergence after vaccination of newborns with monovalent type 1 oral poliovirus vaccine	903
693	AB467742	SabinLike	healthy	Shedding of vaccine viruses with increased antigenic and geneticdivergence after vaccination of newborns with monovalent type 1 oral poliovirus vaccine	903
694	AB467741	SabinLike	healthy	Shedding of vaccine viruses with increased antigenic and geneticdivergence after vaccination of newborns with monovalent type 1 oral poliovirus vaccine	903
695	AB467740	SabinLike	healthy	Shedding of vaccine viruses with increased antigenic and geneticdivergence after vaccination of newborns with monovalent type 1 oral poliovirus vaccine	903
696	AB467739	SabinLike	healthy	Shedding of vaccine viruses with increased antigenic and geneticdivergence after vaccination of newborns with monovalent type 1 oral poliovirus vaccine	903
697	AB467738	SabinLike	healthy	Shedding of vaccine viruses with increased antigenic and geneticdivergence after vaccination of newborns with monovalent type 1 oral poliovirus vaccine	903
698	AB467737	SabinLike	healthy	Shedding of vaccine viruses with increased antigenic and geneticdivergence after vaccination of newborns with monovalent type 1 oral poliovirus vaccine	903
699	AB467736	SabinLike	healthy	Shedding of vaccine viruses with increased antigenic and geneticdivergence after vaccination of newborns with monovalent type 1 oral poliovirus vaccine	903
700	AB467735	SabinLike	healthy	Shedding of vaccine viruses with increased antigenic and geneticdivergence after vaccination of newborns with monovalent type 1 oral poliovirus vaccine	903
701	AB467734	SabinLike	healthy	Shedding of vaccine viruses with increased antigenic and geneticdivergence after vaccination of newborns with monovalent type 1 oral poliovirus vaccine	903
702	AB467733	SabinLike	healthy	Shedding of vaccine viruses with increased antigenic and geneticdivergence after vaccination of newborns with monovalent type 1 oral poliovirus vaccine	903
703	AB467732	SabinLike	healthy	Shedding of vaccine viruses with increased antigenic and geneticdivergence after vaccination of newborns with monovalent type 1 oral poliovirus vaccine	903
704	AB467731	SabinLike	healthy	Shedding of vaccine viruses with increased antigenic and geneticdivergence after vaccination of newborns with monovalent type 1 oral poliovirus vaccine	903
705	AB467730	SabinLike	healthy	Shedding of vaccine viruses with increased antigenic and geneticdivergence after vaccination of newborns with monovalent type 1 oral poliovirus vaccine	903
706	AB467729	SabinLike	healthy	Shedding of vaccine viruses with increased antigenic and geneticdivergence after vaccination of newborns with monovalent type 1 oral poliovirus vaccine	903
707	AB467728	SabinLike	healthy	Shedding of vaccine viruses with increased antigenic and geneticdivergence after vaccination of newborns with monovalent type 1 oral poliovirus vaccine	903
708	AB467726	SabinLike	healthy	Shedding of vaccine viruses with increased antigenic and geneticdivergence after vaccination of newborns with monovalent type 1 oral poliovirus vaccine	903
709	AB467725	SabinLike	healthy	Shedding of vaccine viruses with increased antigenic and geneticdivergence after vaccination of newborns with monovalent type 1 oral poliovirus vaccine	903
710	AB467814	SabinLike	healthy	Shedding of vaccine viruses with increased antigenic and geneticdivergence after vaccination of newborns with monovalent type 1 oral poliovirus vaccine	903
711	AB467813	SabinLike	healthy	Shedding of vaccine viruses with increased antigenic and geneticdivergence after vaccination of newborns with monovalent type 1 oral poliovirus vaccine	903
712	AB467812	SabinLike	healthy	Shedding of vaccine viruses with increased antigenic and geneticdivergence after vaccination of newborns with monovalent type 1 oral poliovirus vaccine	903
713	AB467811	SabinLike	healthy	Shedding of vaccine viruses with increased antigenic and geneticdivergence after vaccination of newborns with monovalent type 1 oral poliovirus vaccine	903
714	AB467808	SabinLike	healthy	Shedding of vaccine viruses with increased antigenic and geneticdivergence after vaccination of newborns with monovalent type 1 oral poliovirus vaccine	903
715	AB467807	SabinLike	healthy	Shedding of vaccine viruses with increased antigenic and geneticdivergence after vaccination of newborns with monovalent type 1 oral poliovirus vaccine	903
716	AB467806	SabinLike	healthy	Shedding of vaccine viruses with increased antigenic and geneticdivergence after vaccination of newborns with monovalent type 1 oral poliovirus vaccine	903
717	AB467805	SabinLike	healthy	Shedding of vaccine viruses with increased antigenic and geneticdivergence after vaccination of newborns with monovalent type 1 oral poliovirus vaccine	903
718	AB467804	SabinLike	healthy	Shedding of vaccine viruses with increased antigenic and geneticdivergence after vaccination of newborns with monovalent type 1 oral poliovirus vaccine	903
719	AB467803	SabinLike	healthy	Shedding of vaccine viruses with increased antigenic and geneticdivergence after vaccination of newborns with monovalent type 1 oral poliovirus vaccine	903
720	AB467802	SabinLike	healthy	Shedding of vaccine viruses with increased antigenic and geneticdivergence after vaccination of newborns with monovalent type 1 oral poliovirus vaccine	903
721	AB467801	SabinLike	healthy	Shedding of vaccine viruses with increased antigenic and geneticdivergence after vaccination of newborns with monovalent type 1 oral poliovirus vaccine	903
722	AB467799	SabinLike	healthy	Shedding of vaccine viruses with increased antigenic and geneticdivergence after vaccination of newborns with monovalent type 1 oral poliovirus vaccine	903
723	AB467798	SabinLike	healthy	Shedding of vaccine viruses with increased antigenic and geneticdivergence after vaccination of newborns with monovalent type 1 oral poliovirus vaccine	903
724	AB467797	SabinLike	healthy	Shedding of vaccine viruses with increased antigenic and geneticdivergence after vaccination of newborns with monovalent type 1 oral poliovirus vaccine	903
725	AB467796	SabinLike	healthy	Shedding of vaccine viruses with increased antigenic and geneticdivergence after vaccination of newborns with monovalent type 1 oral poliovirus vaccine	903
726	AB467795	SabinLike	healthy	Shedding of vaccine viruses with increased antigenic and geneticdivergence after vaccination of newborns with monovalent type 1 oral poliovirus vaccine	903
727	AB467794	SabinLike	healthy	Shedding of vaccine viruses with increased antigenic and geneticdivergence after vaccination of newborns with monovalent type 1 oral poliovirus vaccine	903
728	AB467792	SabinLike	healthy	Shedding of vaccine viruses with increased antigenic and geneticdivergence after vaccination of newborns with monovalent type 1 oral poliovirus vaccine	903
729	AB467791	SabinLike	healthy	Shedding of vaccine viruses with increased antigenic and geneticdivergence after vaccination of newborns with monovalent type 1 oral poliovirus vaccine	903
730	AB467790	SabinLike	healthy	Shedding of vaccine viruses with increased antigenic and geneticdivergence after vaccination of newborns with monovalent type 1 oral poliovirus vaccine	903
731	AB467789	SabinLike	healthy	Shedding of vaccine viruses with increased antigenic and geneticdivergence after vaccination of newborns with monovalent type 1 oral poliovirus vaccine	903
732	AB467787	SabinLike	healthy	Shedding of vaccine viruses with increased antigenic and geneticdivergence after vaccination of newborns with monovalent type 1 oral poliovirus vaccine	903
733	AB467786	SabinLike	healthy	Shedding of vaccine viruses with increased antigenic and geneticdivergence after vaccination of newborns with monovalent type 1 oral poliovirus vaccine	903
734	AB467785	SabinLike	healthy	Shedding of vaccine viruses with increased antigenic and geneticdivergence after vaccination of newborns with monovalent type 1 oral poliovirus vaccine	903
735	AB467784	SabinLike	healthy	Shedding of vaccine viruses with increased antigenic and geneticdivergence after vaccination of newborns with monovalent type 1 oral poliovirus vaccine	903
736	AB467783	SabinLike	healthy	Shedding of vaccine viruses with increased antigenic and geneticdivergence after vaccination of newborns with monovalent type 1 oral poliovirus vaccine	903
737	AB467782	SabinLike	healthy	Shedding of vaccine viruses with increased antigenic and geneticdivergence after vaccination of newborns with monovalent type 1 oral poliovirus vaccine	903
738	AB467781	SabinLike	healthy	Shedding of vaccine viruses with increased antigenic and geneticdivergence after vaccination of newborns with monovalent type 1 oral poliovirus vaccine	903
739	AB467780	SabinLike	healthy	Shedding of vaccine viruses with increased antigenic and geneticdivergence after vaccination of newborns with monovalent type 1 oral poliovirus vaccine	903
740	AB467779	SabinLike	healthy	Shedding of vaccine viruses with increased antigenic and geneticdivergence after vaccination of newborns with monovalent type 1 oral poliovirus vaccine	903
741	AB467778	SabinLike	healthy	Shedding of vaccine viruses with increased antigenic and geneticdivergence after vaccination of newborns with monovalent type 1 oral poliovirus vaccine	903
742	AB467777	SabinLike	healthy	Shedding of vaccine viruses with increased antigenic and geneticdivergence after vaccination of newborns with monovalent type 1 oral poliovirus vaccine	903
743	AB467776	SabinLike	healthy	Shedding of vaccine viruses with increased antigenic and geneticdivergence after vaccination of newborns with monovalent type 1 oral poliovirus vaccine	903
744	AB467775	SabinLike	healthy	Shedding of vaccine viruses with increased antigenic and geneticdivergence after vaccination of newborns with monovalent type 1 oral poliovirus vaccine	903
745	AB467774	SabinLike	healthy	Shedding of vaccine viruses with increased antigenic and geneticdivergence after vaccination of newborns with monovalent type 1 oral poliovirus vaccine	903
746	AB467773	SabinLike	healthy	Shedding of vaccine viruses with increased antigenic and geneticdivergence after vaccination of newborns with monovalent type 1 oral poliovirus vaccine	903
747	LC143304	SabinLike	healthy	Surveillance of human enteric viruses isolated from raw sewage andclinical cases in Toyama Prefecture, Japan, from 2006 to 2013	903
748	LC143303	SabinLike	environmental	Surveillance of human enteric viruses isolated from raw sewage andclinical cases in Toyama Prefecture, Japan, from 2006 to 2013	903
749	LC143302	SabinLike	environmental	Surveillance of human enteric viruses isolated from raw sewage andclinical cases in Toyama Prefecture, Japan, from 2006 to 2013	903
750	LC143301	SabinLike	environmental	Surveillance of human enteric viruses isolated from raw sewage andclinical cases in Toyama Prefecture, Japan, from 2006 to 2013	903
751	LC143300	SabinLike	environmental	Surveillance of human enteric viruses isolated from raw sewage andclinical cases in Toyama Prefecture, Japan, from 2006 to 2013	903
752	LC143299	SabinLike	environmental	Surveillance of human enteric viruses isolated from raw sewage andclinical cases in Toyama Prefecture, Japan, from 2006 to 2013	903
753	LC143298	SabinLike	environmental	Surveillance of human enteric viruses isolated from raw sewage andclinical cases in Toyama Prefecture, Japan, from 2006 to 2013	903
754	LC143297	SabinLike	environmental	Surveillance of human enteric viruses isolated from raw sewage andclinical cases in Toyama Prefecture, Japan, from 2006 to 2013	903
755	LC143296	SabinLike	environmental	Surveillance of human enteric viruses isolated from raw sewage andclinical cases in Toyama Prefecture, Japan, from 2006 to 2013	903
756	LC143295	SabinLike	environmental	Surveillance of human enteric viruses isolated from raw sewage andclinical cases in Toyama Prefecture, Japan, from 2006 to 2013	903
757	LC143294	SabinLike	environmental	Surveillance of human enteric viruses isolated from raw sewage andclinical cases in Toyama Prefecture, Japan, from 2006 to 2013	903
758	LC143293	SabinLike	environmental	Surveillance of human enteric viruses isolated from raw sewage andclinical cases in Toyama Prefecture, Japan, from 2006 to 2013	903
759	LC143292	SabinLike	environmental	Surveillance of human enteric viruses isolated from raw sewage andclinical cases in Toyama Prefecture, Japan, from 2006 to 2013	903
760	LC143291	SabinLike	environmental	Surveillance of human enteric viruses isolated from raw sewage andclinical cases in Toyama Prefecture, Japan, from 2006 to 2013	903
761	LC143290	SabinLike	environmental	Surveillance of human enteric viruses isolated from raw sewage andclinical cases in Toyama Prefecture, Japan, from 2006 to 2013	903
762	LC143289	SabinLike	environmental	Surveillance of human enteric viruses isolated from raw sewage andclinical cases in Toyama Prefecture, Japan, from 2006 to 2013	903
763	LC143288	SabinLike	environmental	Surveillance of human enteric viruses isolated from raw sewage andclinical cases in Toyama Prefecture, Japan, from 2006 to 2013	903
764	LC143287	SabinLike	environmental	Surveillance of human enteric viruses isolated from raw sewage andclinical cases in Toyama Prefecture, Japan, from 2006 to 2013	903
765	LC143286	SabinLike	environmental	Surveillance of human enteric viruses isolated from raw sewage andclinical cases in Toyama Prefecture, Japan, from 2006 to 2013	903
766	LC143285	SabinLike	environmental	Surveillance of human enteric viruses isolated from raw sewage andclinical cases in Toyama Prefecture, Japan, from 2006 to 2013	903
767	LC143284	SabinLike	environmental	Surveillance of human enteric viruses isolated from raw sewage andclinical cases in Toyama Prefecture, Japan, from 2006 to 2013	903
768	LC143283	SabinLike	environmental	Surveillance of human enteric viruses isolated from raw sewage andclinical cases in Toyama Prefecture, Japan, from 2006 to 2013	903
769	LC143282	SabinLike	environmental	Surveillance of human enteric viruses isolated from raw sewage andclinical cases in Toyama Prefecture, Japan, from 2006 to 2013	903
770	LC143281	SabinLike	environmental	Surveillance of human enteric viruses isolated from raw sewage andclinical cases in Toyama Prefecture, Japan, from 2006 to 2013	903
771	LC143280	SabinLike	environmental	Surveillance of human enteric viruses isolated from raw sewage andclinical cases in Toyama Prefecture, Japan, from 2006 to 2013	903
772	LC143279	SabinLike	environmental	Surveillance of human enteric viruses isolated from raw sewage andclinical cases in Toyama Prefecture, Japan, from 2006 to 2013	903
773	LC143278	SabinLike	environmental	Surveillance of human enteric viruses isolated from raw sewage andclinical cases in Toyama Prefecture, Japan, from 2006 to 2013	903
774	LC143277	SabinLike	environmental	Surveillance of human enteric viruses isolated from raw sewage andclinical cases in Toyama Prefecture, Japan, from 2006 to 2013	903
775	LC143276	SabinLike	environmental	Surveillance of human enteric viruses isolated from raw sewage andclinical cases in Toyama Prefecture, Japan, from 2006 to 2013	903
776	LC143275	SabinLike	environmental	Surveillance of human enteric viruses isolated from raw sewage andclinical cases in Toyama Prefecture, Japan, from 2006 to 2013	903
777	LC143274	SabinLike	environmental	Surveillance of human enteric viruses isolated from raw sewage andclinical cases in Toyama Prefecture, Japan, from 2006 to 2013	903
778	LC143273	SabinLike	environmental	Surveillance of human enteric viruses isolated from raw sewage andclinical cases in Toyama Prefecture, Japan, from 2006 to 2013	903
779	LC143272	SabinLike	environmental	Surveillance of human enteric viruses isolated from raw sewage andclinical cases in Toyama Prefecture, Japan, from 2006 to 2013	903
780	LC143271	SabinLike	environmental	Surveillance of human enteric viruses isolated from raw sewage andclinical cases in Toyama Prefecture, Japan, from 2006 to 2013	903
781	LC143270	SabinLike	environmental	Surveillance of human enteric viruses isolated from raw sewage andclinical cases in Toyama Prefecture, Japan, from 2006 to 2013	903
782	LC143269	SabinLike	environmental	Surveillance of human enteric viruses isolated from raw sewage andclinical cases in Toyama Prefecture, Japan, from 2006 to 2013	903
783	LC143268	SabinLike	environmental	Surveillance of human enteric viruses isolated from raw sewage andclinical cases in Toyama Prefecture, Japan, from 2006 to 2013	903
784	LC143267	SabinLike	environmental	Surveillance of human enteric viruses isolated from raw sewage andclinical cases in Toyama Prefecture, Japan, from 2006 to 2013	903
785	LC143266	SabinLike	environmental	Surveillance of human enteric viruses isolated from raw sewage andclinical cases in Toyama Prefecture, Japan, from 2006 to 2013	903
786	LC143265	SabinLike	environmental	Surveillance of human enteric viruses isolated from raw sewage andclinical cases in Toyama Prefecture, Japan, from 2006 to 2013	903
787	LC143264	SabinLike	environmental	Surveillance of human enteric viruses isolated from raw sewage andclinical cases in Toyama Prefecture, Japan, from 2006 to 2013	903
788	LC143263	SabinLike	environmental	Surveillance of human enteric viruses isolated from raw sewage andclinical cases in Toyama Prefecture, Japan, from 2006 to 2013	903
789	LC143262	SabinLike	environmental	Surveillance of human enteric viruses isolated from raw sewage andclinical cases in Toyama Prefecture, Japan, from 2006 to 2013	903
790	LC143261	SabinLike	environmental	Surveillance of human enteric viruses isolated from raw sewage andclinical cases in Toyama Prefecture, Japan, from 2006 to 2013	903
791	AB629952	SabinLike	environmental	Development of real-time PCR to detect oral vaccine-like poliovirusand its application to environmental surveillance	903
792	AB629951	SabinLike	environmental	Development of real-time PCR to detect oral vaccine-like poliovirusand its application to environmental surveillance	903
793	KY884692	SabinLike	environmental	Polio and measles down the drain: Environmental EnterovirusSurveillance in the Netherlands, 2005-2015	903
794	KU878958	iVDPV	AFP	Neutralization capacity of highly divergent type 2 vaccine-derivedpolioviruses from immunodficient patients	903
795	KU878957	iVDPV	AFP	Neutralization capacity of highly divergent type 2 vaccine-derivedpolioviruses from immunodficient patients	903
796	KU878956	iVDPV	AFP	Neutralization capacity of highly divergent type 2 vaccine-derivedpolioviruses from immunodficient patients	903
797	KU878955	iVDPV	AFP	Neutralization capacity of highly divergent type 2 vaccine-derivedpolioviruses from immunodficient patients	903
798	KU878954	iVDPV	AFP	Neutralization capacity of highly divergent type 2 vaccine-derivedpolioviruses from immunodficient patients	903
799	AY082677	MEF1	MEF1	Poliovirus type 2 reference sequences	903
800	AY082678	Lederle2	Lederle2	Poliovirus type 2 reference sequences	903
801	AY082676	W-2	W-2	Poliovirus type 2 reference sequences	903
802	JF313098	wild	AFP	Poliovirus reference strains	903
803	JF313097	VDPV	AFP	Poliovirus reference strains	903
804	DQ264305	VDPV	healthy	Antigenic evolution of vaccine-derived polioviruses: changes inindividual epitopes and relative stability of the overall immunological properties	903
805	DQ264304	SabinLike	environmental	Antigenic evolution of vaccine-derived polioviruses: changes inindividual epitopes and relative stability of the overall immunological properties	903
806	DQ264303	SabinLike	healthy	Antigenic evolution of vaccine-derived polioviruses: changes inindividual epitopes and relative stability of the overall immunological properties	903
807	DQ264302	SabinLike	AFP	Antigenic evolution of vaccine-derived polioviruses: changes inindividual epitopes and relative stability of the overall immunological properties	903
808	DQ264301	VDPV	healthy	Antigenic evolution of vaccine-derived polioviruses: changes inindividual epitopes and relative stability of the overall immunological properties	903
809	DQ264300	SabinLike	healthy	Antigenic evolution of vaccine-derived polioviruses: changes inindividual epitopes and relative stability of the overall immunological properties	903
810	DQ264299	SabinLike	healthy	Antigenic evolution of vaccine-derived polioviruses: changes inindividual epitopes and relative stability of the overall immunological properties	903
811	DQ264298	SabinLike	environmental	Antigenic evolution of vaccine-derived polioviruses: changes inindividual epitopes and relative stability of the overall immunological properties	903
812	DQ264297	SabinLike	environmental	Antigenic evolution of vaccine-derived polioviruses: changes inindividual epitopes and relative stability of the overall immunological properties	903
813	DQ264296	SabinLike	environmental	Antigenic evolution of vaccine-derived polioviruses: changes inindividual epitopes and relative stability of the overall immunological properties	903
814	DQ264295	SabinLike	healthy	Antigenic evolution of vaccine-derived polioviruses: changes inindividual epitopes and relative stability of the overall immunological properties	903
815	DQ264294	SabinLike	environmental	Antigenic evolution of vaccine-derived polioviruses: changes inindividual epitopes and relative stability of the overall immunological properties	903
816	DQ264293	VDPV	AFP	Antigenic evolution of vaccine-derived polioviruses: changes inindividual epitopes and relative stability of the overall immunological properties	903
817	DQ264292	VDPV	AFP	Antigenic evolution of vaccine-derived polioviruses: changes inindividual epitopes and relative stability of the overall immunological properties	903
818	DQ264291	SabinLike	healthy	Antigenic evolution of vaccine-derived polioviruses: changes inindividual epitopes and relative stability of the overall immunological properties	903
819	DQ264290	VDPV	healthy	Antigenic evolution of vaccine-derived polioviruses: changes inindividual epitopes and relative stability of the overall immunological properties	903
820	DQ264289	SabinLike	environmental	Antigenic evolution of vaccine-derived polioviruses: changes inindividual epitopes and relative stability of the overall immunological properties	903
821	DQ264288	SabinLike	AFP	Antigenic evolution of vaccine-derived polioviruses: changes inindividual epitopes and relative stability of the overall immunological properties	903
822	HM134120	cVDPV	AFP	Vaccine Derived Polioviruses (VDPV) threatening eradication ofpolio in the Democratic Republic of Congo (DRC)	903
823	HM134119	cVDPV	AFP	Vaccine Derived Polioviruses (VDPV) threatening eradication ofpolio in the Democratic Republic of Congo (DRC)	903
824	HM134118	cVDPV	AFP	Vaccine Derived Polioviruses (VDPV) threatening eradication ofpolio in the Democratic Republic of Congo (DRC)	903
825	HM134117	cVDPV	AFP	Vaccine Derived Polioviruses (VDPV) threatening eradication ofpolio in the Democratic Republic of Congo (DRC)	903
826	HM134116	cVDPV	AFP	Vaccine Derived Polioviruses (VDPV) threatening eradication ofpolio in the Democratic Republic of Congo (DRC)	903
827	HM134115	cVDPV	AFP	Vaccine Derived Polioviruses (VDPV) threatening eradication ofpolio in the Democratic Republic of Congo (DRC)	903
828	HM134114	cVDPV	AFP	Vaccine Derived Polioviruses (VDPV) threatening eradication ofpolio in the Democratic Republic of Congo (DRC)	903
829	HM134113	cVDPV	AFP	Vaccine Derived Polioviruses (VDPV) threatening eradication ofpolio in the Democratic Republic of Congo (DRC)	903
830	HM134112	cVDPV	AFP	Vaccine Derived Polioviruses (VDPV) threatening eradication ofpolio in the Democratic Republic of Congo (DRC)	903
831	HM134111	cVDPV	AFP	Vaccine Derived Polioviruses (VDPV) threatening eradication ofpolio in the Democratic Republic of Congo (DRC)	903
832	HM134110	cVDPV	AFP	Vaccine Derived Polioviruses (VDPV) threatening eradication ofpolio in the Democratic Republic of Congo (DRC)	903
833	HM134109	cVDPV	AFP	Vaccine Derived Polioviruses (VDPV) threatening eradication ofpolio in the Democratic Republic of Congo (DRC)	903
834	HM134108	cVDPV	AFP	Vaccine Derived Polioviruses (VDPV) threatening eradication ofpolio in the Democratic Republic of Congo (DRC)	903
835	HM134107	cVDPV	AFP	Vaccine Derived Polioviruses (VDPV) threatening eradication ofpolio in the Democratic Republic of Congo (DRC)	903
836	HM134106	cVDPV	AFP	Vaccine Derived Polioviruses (VDPV) threatening eradication ofpolio in the Democratic Republic of Congo (DRC)	903
837	HM134105	cVDPV	AFP	Vaccine Derived Polioviruses (VDPV) threatening eradication ofpolio in the Democratic Republic of Congo (DRC)	903
838	HM134104	cVDPV	AFP	Vaccine Derived Polioviruses (VDPV) threatening eradication ofpolio in the Democratic Republic of Congo (DRC)	903
839	HM134103	cVDPV	AFP	Vaccine Derived Polioviruses (VDPV) threatening eradication ofpolio in the Democratic Republic of Congo (DRC)	903
840	HM134102	cVDPV	AFP	Vaccine Derived Polioviruses (VDPV) threatening eradication ofpolio in the Democratic Republic of Congo (DRC)	903
841	HM134101	cVDPV	AFP	Vaccine Derived Polioviruses (VDPV) threatening eradication ofpolio in the Democratic Republic of Congo (DRC)	903
842	HM134100	cVDPV	AFP	Vaccine Derived Polioviruses (VDPV) threatening eradication ofpolio in the Democratic Republic of Congo (DRC)	903
843	HM134099	cVDPV	AFP	Vaccine Derived Polioviruses (VDPV) threatening eradication ofpolio in the Democratic Republic of Congo (DRC)	903
844	HM134098	cVDPV	AFP	Vaccine Derived Polioviruses (VDPV) threatening eradication ofpolio in the Democratic Republic of Congo (DRC)	903
845	HM134097	cVDPV	AFP	Vaccine Derived Polioviruses (VDPV) threatening eradication ofpolio in the Democratic Republic of Congo (DRC)	903
846	HM134096	cVDPV	AFP	Vaccine Derived Polioviruses (VDPV) threatening eradication ofpolio in the Democratic Republic of Congo (DRC)	903
847	HM134095	cVDPV	AFP	Vaccine Derived Polioviruses (VDPV) threatening eradication ofpolio in the Democratic Republic of Congo (DRC)	903
848	HQ286320	wild	AFP	The Picornaviruses Chapter 26: The poliovirus eradicationinitiative	903
849	GU256637	SabinLike	AFP	Growth kinetic analysis of bi-recombinant poliovirus vaccinestrains	903
850	FJ868310	SabinLike	AFP	Identification of 20 common human enterovirus serotypes by use of areverse transcription-PCR-based reverse line blot hybridization assay	903
851	FJ609772	SabinLike	unknown	Study of antigenic evolution of vaccine poliovirus strains and determination of their immunological properties in Greek population	903
852	AY308802	USA53	unknown	Polio Type 2 Reference Strain	903
853	AF551841	cVDPV	AFP	Circulation of endemic type 2 vaccine-derived poliovirus in Egyptfrom 1983 to 1993	903
854	AF551840	cVDPV	AFP	Circulation of endemic type 2 vaccine-derived poliovirus in Egyptfrom 1983 to 1993	903
855	AF551839	cVDPV	AFP	Circulation of endemic type 2 vaccine-derived poliovirus in Egyptfrom 1983 to 1993	903
856	AF551838	cVDPV	AFP	Circulation of endemic type 2 vaccine-derived poliovirus in Egyptfrom 1983 to 1993	903
857	AF551837	cVDPV	AFP	Circulation of endemic type 2 vaccine-derived poliovirus in Egyptfrom 1983 to 1993	903
858	AF551836	cVDPV	AFP	Circulation of endemic type 2 vaccine-derived poliovirus in Egyptfrom 1983 to 1993	903
859	AF551835	cVDPV	AFP	Circulation of endemic type 2 vaccine-derived poliovirus in Egyptfrom 1983 to 1993	903
860	AF551834	cVDPV	AFP	Circulation of endemic type 2 vaccine-derived poliovirus in Egyptfrom 1983 to 1993	903
861	AF551833	cVDPV	AFP	Circulation of endemic type 2 vaccine-derived poliovirus in Egyptfrom 1983 to 1993	903
862	AF551832	cVDPV	AFP	Circulation of endemic type 2 vaccine-derived poliovirus in Egyptfrom 1983 to 1993	903
863	AF551831	cVDPV	AFP	Circulation of endemic type 2 vaccine-derived poliovirus in Egyptfrom 1983 to 1993	903
864	AF551830	cVDPV	AFP	Circulation of endemic type 2 vaccine-derived poliovirus in Egyptfrom 1983 to 1993	903
865	AF551829	cVDPV	AFP	Circulation of endemic type 2 vaccine-derived poliovirus in Egyptfrom 1983 to 1993	903
866	AF551828	cVDPV	AFP	Circulation of endemic type 2 vaccine-derived poliovirus in Egyptfrom 1983 to 1993	903
867	AF551827	cVDPV	AFP	Circulation of endemic type 2 vaccine-derived poliovirus in Egyptfrom 1983 to 1993	903
868	AF551826	cVDPV	AFP	Circulation of endemic type 2 vaccine-derived poliovirus in Egyptfrom 1983 to 1993	903
869	AF551825	cVDPV	AFP	Circulation of endemic type 2 vaccine-derived poliovirus in Egyptfrom 1983 to 1993	903
870	AF551824	cVDPV	AFP	Circulation of endemic type 2 vaccine-derived poliovirus in Egyptfrom 1983 to 1993	903
871	AF551823	cVDPV	AFP	Circulation of endemic type 2 vaccine-derived poliovirus in Egyptfrom 1983 to 1993	903
872	AF551822	cVDPV	AFP	Circulation of endemic type 2 vaccine-derived poliovirus in Egyptfrom 1983 to 1993	903
873	AF551821	cVDPV	AFP	Circulation of endemic type 2 vaccine-derived poliovirus in Egyptfrom 1983 to 1993	903
874	AF551820	cVDPV	AFP	Circulation of endemic type 2 vaccine-derived poliovirus in Egyptfrom 1983 to 1993	903
875	AF551819	cVDPV	AFP	Circulation of endemic type 2 vaccine-derived poliovirus in Egyptfrom 1983 to 1993	903
876	AF551818	cVDPV	AFP	Circulation of endemic type 2 vaccine-derived poliovirus in Egyptfrom 1983 to 1993	903
877	AF551817	cVDPV	AFP	Circulation of endemic type 2 vaccine-derived poliovirus in Egyptfrom 1983 to 1993	903
878	AF551816	cVDPV	AFP	Circulation of endemic type 2 vaccine-derived poliovirus in Egyptfrom 1983 to 1993	903
879	AF551815	cVDPV	AFP	Circulation of endemic type 2 vaccine-derived poliovirus in Egyptfrom 1983 to 1993	903
880	AF551814	cVDPV	AFP	Circulation of endemic type 2 vaccine-derived poliovirus in Egyptfrom 1983 to 1993	903
881	AF551813	cVDPV	AFP	Circulation of endemic type 2 vaccine-derived poliovirus in Egyptfrom 1983 to 1993	903
882	AF551812	cVDPV	AFP	Circulation of endemic type 2 vaccine-derived poliovirus in Egyptfrom 1983 to 1993	903
883	AF551811	cVDPV	AFP	Circulation of endemic type 2 vaccine-derived poliovirus in Egyptfrom 1983 to 1993	903
884	AF551810	cVDPV	AFP	Circulation of endemic type 2 vaccine-derived poliovirus in Egyptfrom 1983 to 1993	903
885	AF551809	cVDPV	AFP	Circulation of endemic type 2 vaccine-derived poliovirus in Egyptfrom 1983 to 1993	903
886	AF551808	cVDPV	AFP	Circulation of endemic type 2 vaccine-derived poliovirus in Egyptfrom 1983 to 1993	903
887	AF551807	cVDPV	AFP	Circulation of endemic type 2 vaccine-derived poliovirus in Egyptfrom 1983 to 1993	903
888	AF551806	cVDPV	AFP	Circulation of endemic type 2 vaccine-derived poliovirus in Egyptfrom 1983 to 1993	903
889	AF551805	cVDPV	AFP	Circulation of endemic type 2 vaccine-derived poliovirus in Egyptfrom 1983 to 1993	903
890	AF551804	cVDPV	AFP	Circulation of endemic type 2 vaccine-derived poliovirus in Egyptfrom 1983 to 1993	903
891	AF551803	cVDPV	AFP	Circulation of endemic type 2 vaccine-derived poliovirus in Egyptfrom 1983 to 1993	903
892	AF551802	cVDPV	AFP	Circulation of endemic type 2 vaccine-derived poliovirus in Egyptfrom 1983 to 1993	903
893	AF551799	cVDPV	AFP	Circulation of endemic type 2 vaccine-derived poliovirus in Egyptfrom 1983 to 1993	903
894	AF551798	wild	AFP	Circulation of endemic type 2 vaccine-derived poliovirus in Egyptfrom 1983 to 1993	903
895	AF551797	cVDPV	AFP	Circulation of endemic type 2 vaccine-derived poliovirus in Egyptfrom 1983 to 1993	903
896	AF551796	cVDPV	AFP	Circulation of endemic type 2 vaccine-derived poliovirus in Egyptfrom 1983 to 1993	903
897	AF551795	wild	AFP	Circulation of endemic type 2 vaccine-derived poliovirus in Egyptfrom 1983 to 1993	903
898	EU004574	cVDPV	healthy	Molecular analysis and implications of neurovirulent circulating vaccine-derived poliovirus in Jamaica. A case report and review ofliterature	903
899	EF420871	VDPV	AFP	Identification and characterization of type 2 and type 3 vaccine derived polioviruses isolated during an outbreak of poliomyelitisin Madagascar in 2005	903
900	EF420870	VDPV	AFP	Identification and characterization of type 2 and type 3 vaccine derived polioviruses isolated during an outbreak of poliomyelitisin Madagascar in 2005	903
901	EF420869	VDPV	AFP	Identification and characterization of type 2 and type 3 vaccine derived polioviruses isolated during an outbreak of poliomyelitisin Madagascar in 2005	903
902	EF420868	VDPV	AFP	Identification and characterization of type 2 and type 3 vaccine derived polioviruses isolated during an outbreak of poliomyelitisin Madagascar in 2005	903
903	EF420867	VDPV	AFP	Identification and characterization of type 2 and type 3 vaccine derived polioviruses isolated during an outbreak of poliomyelitisin Madagascar in 2005	903
904	EF420866	VDPV	AFP	Identification and characterization of type 2 and type 3 vaccine derived polioviruses isolated during an outbreak of poliomyelitisin Madagascar in 2005	903
905	EF420865	VDPV	AFP	Identification and characterization of type 2 and type 3 vaccine derived polioviruses isolated during an outbreak of poliomyelitisin Madagascar in 2005	903
906	EF420864	VDPV	AFP	Identification and characterization of type 2 and type 3 vaccine derived polioviruses isolated during an outbreak of poliomyelitisin Madagascar in 2005	903
907	KJ170426	SabinLike	AFP	Sabin Vaccine Reversion in the Field: a Comprehensive Analysis ofSabin-Like Poliovirus Isolates in Nigeria	903
908	KJ170425	SabinLike	AFP	Sabin Vaccine Reversion in the Field: a Comprehensive Analysis ofSabin-Like Poliovirus Isolates in Nigeria	903
909	KR709242	iVDPV	healthy	Two Cases of Vaccine-Derived Poliovirus Infection in an OncologyWard	903
910	KR709241	iVDPV	healthy	Two Cases of Vaccine-Derived Poliovirus Infection in an OncologyWard	903
911	LC120946	SabinLike	healthy	Detection of enteroviruses from healthy children, Yunnan province,China, 2014-2015	903
912	AB861640	SabinLike	healthy	Molecular typing of enteroviruses from healthy Children, YunnanProvince, China, 2013	903
913	KU198435	VDPV	environmental	Molecular and Phenotypic Characterization of a Highly Evolved Type2 Vaccine-Derived Poliovirus Isolated from Sewage in Brazil, 2014	903
914	KF701306	VDPV	environmental	Detection of vaccine-derived polioviruses in Mexico usingenvironmental surveillance	903
915	KF701305	VDPV	environmental	Detection of vaccine-derived polioviruses in Mexico usingenvironmental surveillance	903
916	KF701304	VDPV	environmental	Detection of vaccine-derived polioviruses in Mexico usingenvironmental surveillance	903
917	KF701303	VDPV	environmental	Detection of vaccine-derived polioviruses in Mexico usingenvironmental surveillance	903
918	KF701298	SabinLike	environmental	Detection of vaccine-derived polioviruses in Mexico usingenvironmental surveillance	903
919	KF701297	SabinLike	environmental	Detection of vaccine-derived polioviruses in Mexico usingenvironmental surveillance	903
920	KF701296	SabinLike	environmental	Detection of vaccine-derived polioviruses in Mexico usingenvironmental surveillance	903
921	KF701295	SabinLike	environmental	Detection of vaccine-derived polioviruses in Mexico usingenvironmental surveillance	903
922	KF701294	SabinLike	environmental	Detection of vaccine-derived polioviruses in Mexico usingenvironmental surveillance	903
923	KF701293	SabinLike	environmental	Detection of vaccine-derived polioviruses in Mexico usingenvironmental surveillance	903
924	KF701292	SabinLike	environmental	Detection of vaccine-derived polioviruses in Mexico usingenvironmental surveillance	903
925	KF701291	SabinLike	environmental	Detection of vaccine-derived polioviruses in Mexico usingenvironmental surveillance	903
926	KF701290	SabinLike	environmental	Detection of vaccine-derived polioviruses in Mexico usingenvironmental surveillance	903
927	KF701289	SabinLike	environmental	Detection of vaccine-derived polioviruses in Mexico usingenvironmental surveillance	903
928	KF701288	SabinLike	environmental	Detection of vaccine-derived polioviruses in Mexico usingenvironmental surveillance	903
929	KF701287	SabinLike	environmental	Detection of vaccine-derived polioviruses in Mexico usingenvironmental surveillance	903
930	KF701286	SabinLike	environmental	Detection of vaccine-derived polioviruses in Mexico usingenvironmental surveillance	903
931	KF701285	SabinLike	environmental	Detection of vaccine-derived polioviruses in Mexico usingenvironmental surveillance	903
932	KF701284	SabinLike	environmental	Detection of vaccine-derived polioviruses in Mexico usingenvironmental surveillance	903
933	KF701283	SabinLike	environmental	Detection of vaccine-derived polioviruses in Mexico usingenvironmental surveillance	903
934	KF701282	SabinLike	environmental	Detection of vaccine-derived polioviruses in Mexico usingenvironmental surveillance	903
935	KF701281	SabinLike	environmental	Detection of vaccine-derived polioviruses in Mexico usingenvironmental surveillance	903
936	KF701280	SabinLike	environmental	Detection of vaccine-derived polioviruses in Mexico usingenvironmental surveillance	903
937	KF701279	SabinLike	environmental	Detection of vaccine-derived polioviruses in Mexico usingenvironmental surveillance	903
938	KF701278	SabinLike	environmental	Detection of vaccine-derived polioviruses in Mexico usingenvironmental surveillance	903
939	KF701277	SabinLike	environmental	Detection of vaccine-derived polioviruses in Mexico usingenvironmental surveillance	903
940	KF701276	SabinLike	environmental	Detection of vaccine-derived polioviruses in Mexico usingenvironmental surveillance	903
941	KF701275	SabinLike	environmental	Detection of vaccine-derived polioviruses in Mexico usingenvironmental surveillance	903
942	KF701274	SabinLike	environmental	Detection of vaccine-derived polioviruses in Mexico usingenvironmental surveillance	903
943	KF701273	SabinLike	environmental	Detection of vaccine-derived polioviruses in Mexico usingenvironmental surveillance	903
944	KF701272	SabinLike	environmental	Detection of vaccine-derived polioviruses in Mexico usingenvironmental surveillance	903
945	KF701271	SabinLike	environmental	Detection of vaccine-derived polioviruses in Mexico usingenvironmental surveillance	903
946	KF701270	SabinLike	environmental	Detection of vaccine-derived polioviruses in Mexico usingenvironmental surveillance	903
947	KF701269	SabinLike	environmental	Detection of vaccine-derived polioviruses in Mexico usingenvironmental surveillance	903
948	KF701268	SabinLike	environmental	Detection of vaccine-derived polioviruses in Mexico usingenvironmental surveillance	903
949	KF701267	SabinLike	environmental	Detection of vaccine-derived polioviruses in Mexico usingenvironmental surveillance	903
950	KF701266	SabinLike	environmental	Detection of vaccine-derived polioviruses in Mexico usingenvironmental surveillance	903
951	KF701265	SabinLike	environmental	Detection of vaccine-derived polioviruses in Mexico usingenvironmental surveillance	903
952	KF701264	SabinLike	environmental	Detection of vaccine-derived polioviruses in Mexico usingenvironmental surveillance	903
953	KF701263	SabinLike	environmental	Detection of vaccine-derived polioviruses in Mexico usingenvironmental surveillance	903
954	KF701262	SabinLike	environmental	Detection of vaccine-derived polioviruses in Mexico usingenvironmental surveillance	903
955	KF701261	SabinLike	environmental	Detection of vaccine-derived polioviruses in Mexico usingenvironmental surveillance	903
956	KF701260	SabinLike	environmental	Detection of vaccine-derived polioviruses in Mexico usingenvironmental surveillance	903
957	KF701259	SabinLike	environmental	Detection of vaccine-derived polioviruses in Mexico usingenvironmental surveillance	903
958	KF701258	SabinLike	environmental	Detection of vaccine-derived polioviruses in Mexico usingenvironmental surveillance	903
959	KF701257	SabinLike	environmental	Detection of vaccine-derived polioviruses in Mexico usingenvironmental surveillance	903
960	KF701256	SabinLike	environmental	Detection of vaccine-derived polioviruses in Mexico usingenvironmental surveillance	903
961	KF701255	SabinLike	environmental	Detection of vaccine-derived polioviruses in Mexico usingenvironmental surveillance	903
962	KF701254	SabinLike	environmental	Detection of vaccine-derived polioviruses in Mexico usingenvironmental surveillance	903
963	KF701253	SabinLike	environmental	Detection of vaccine-derived polioviruses in Mexico usingenvironmental surveillance	903
964	KF701252	SabinLike	environmental	Detection of vaccine-derived polioviruses in Mexico usingenvironmental surveillance	903
965	KF701251	SabinLike	environmental	Detection of vaccine-derived polioviruses in Mexico usingenvironmental surveillance	903
966	KF701250	SabinLike	environmental	Detection of vaccine-derived polioviruses in Mexico usingenvironmental surveillance	903
967	KF701249	SabinLike	environmental	Detection of vaccine-derived polioviruses in Mexico usingenvironmental surveillance	903
968	KF701248	SabinLike	environmental	Detection of vaccine-derived polioviruses in Mexico usingenvironmental surveillance	903
969	KF701247	SabinLike	environmental	Detection of vaccine-derived polioviruses in Mexico usingenvironmental surveillance	903
970	KF701246	SabinLike	environmental	Detection of vaccine-derived polioviruses in Mexico usingenvironmental surveillance	903
971	KF701245	SabinLike	environmental	Detection of vaccine-derived polioviruses in Mexico usingenvironmental surveillance	903
972	KF701244	SabinLike	environmental	Detection of vaccine-derived polioviruses in Mexico usingenvironmental surveillance	903
973	KF701243	SabinLike	environmental	Detection of vaccine-derived polioviruses in Mexico usingenvironmental surveillance	903
974	KF701242	SabinLike	environmental	Detection of vaccine-derived polioviruses in Mexico usingenvironmental surveillance	903
975	KF701241	SabinLike	environmental	Detection of vaccine-derived polioviruses in Mexico usingenvironmental surveillance	903
976	KF701240	SabinLike	environmental	Detection of vaccine-derived polioviruses in Mexico usingenvironmental surveillance	903
977	KF701239	SabinLike	environmental	Detection of vaccine-derived polioviruses in Mexico usingenvironmental surveillance	903
978	KF701238	SabinLike	environmental	Detection of vaccine-derived polioviruses in Mexico usingenvironmental surveillance	903
979	KF701237	SabinLike	environmental	Detection of vaccine-derived polioviruses in Mexico usingenvironmental surveillance	903
980	KF701236	SabinLike	environmental	Detection of vaccine-derived polioviruses in Mexico usingenvironmental surveillance	903
981	KF701235	SabinLike	environmental	Detection of vaccine-derived polioviruses in Mexico usingenvironmental surveillance	903
982	KF701234	SabinLike	environmental	Detection of vaccine-derived polioviruses in Mexico usingenvironmental surveillance	903
983	KF701233	SabinLike	environmental	Detection of vaccine-derived polioviruses in Mexico usingenvironmental surveillance	903
984	KP143072	cVDPV	AFP	Circulating vaccine-derived polioviruses in the Extreme Northregion of Cameroon	903
985	KP143071	cVDPV	AFP	Circulating vaccine-derived polioviruses in the Extreme Northregion of Cameroon	903
986	KP143070	cVDPV	AFP	Circulating vaccine-derived polioviruses in the Extreme Northregion of Cameroon	903
987	KP143069	cVDPV	AFP	Circulating vaccine-derived polioviruses in the Extreme Northregion of Cameroon	903
988	KP143068	cVDPV	AFP	Circulating vaccine-derived polioviruses in the Extreme Northregion of Cameroon	903
989	KP143067	cVDPV	AFP	Circulating vaccine-derived polioviruses in the Extreme Northregion of Cameroon	903
990	KP143066	cVDPV	AFP	Circulating vaccine-derived polioviruses in the Extreme Northregion of Cameroon	903
991	KP143065	cVDPV	AFP	Circulating vaccine-derived polioviruses in the Extreme Northregion of Cameroon	903
992	KP143064	cVDPV	AFP	Circulating vaccine-derived polioviruses in the Extreme Northregion of Cameroon	903
993	KP143063	cVDPV	AFP	Circulating vaccine-derived polioviruses in the Extreme Northregion of Cameroon	903
994	KP143062	cVDPV	AFP	Circulating vaccine-derived polioviruses in the Extreme Northregion of Cameroon	903
995	KP143061	cVDPV	AFP	Circulating vaccine-derived polioviruses in the Extreme Northregion of Cameroon	903
996	KP143060	cVDPV	AFP	Circulating vaccine-derived polioviruses in the Extreme Northregion of Cameroon	903
997	KP143059	cVDPV	AFP	Circulating vaccine-derived polioviruses in the Extreme Northregion of Cameroon	903
998	KP143058	cVDPV	AFP	Circulating vaccine-derived polioviruses in the Extreme Northregion of Cameroon	903
999	KP143057	cVDPV	AFP	Circulating vaccine-derived polioviruses in the Extreme Northregion of Cameroon	903
1000	KP143056	cVDPV	AFP	Circulating vaccine-derived polioviruses in the Extreme Northregion of Cameroon	903
1001	KP143055	cVDPV	AFP	Circulating vaccine-derived polioviruses in the Extreme Northregion of Cameroon	903
1002	KP143054	cVDPV	AFP	Circulating vaccine-derived polioviruses in the Extreme Northregion of Cameroon	903
1003	KP143053	cVDPV	AFP	Circulating vaccine-derived polioviruses in the Extreme Northregion of Cameroon	903
1004	KP143052	cVDPV	AFP	Circulating vaccine-derived polioviruses in the Extreme Northregion of Cameroon	903
1005	KP143051	cVDPV	AFP	Circulating vaccine-derived polioviruses in the Extreme Northregion of Cameroon	903
1006	KP143050	cVDPV	AFP	Circulating vaccine-derived polioviruses in the Extreme Northregion of Cameroon	903
1007	KP143049	cVDPV	AFP	Circulating vaccine-derived polioviruses in the Extreme Northregion of Cameroon	903
1008	KP143048	cVDPV	AFP	Circulating vaccine-derived polioviruses in the Extreme Northregion of Cameroon	903
1009	KP143047	cVDPV	AFP	Circulating vaccine-derived polioviruses in the Extreme Northregion of Cameroon	903
1010	KP143046	cVDPV	AFP	Circulating vaccine-derived polioviruses in the Extreme Northregion of Cameroon	903
1011	KP143045	cVDPV	AFP	Circulating vaccine-derived polioviruses in the Extreme Northregion of Cameroon	903
1012	AB629950	VDPV	healthy	Development of real-time PCR to detect oral vaccine-like poliovirusand its application to environmental surveillance	903
1013	KJ852635	SabinLike	environmental	Sporadic Isolation of Sabin-Like Polioviruses and High-Level Detection of Non-Polio Enteroviruses during Sewage Surveillance in Seven Italian Cities, after Several Years of Inactivated PoliovirusVaccination	903
1014	KJ852634	SabinLike	environmental	Sporadic Isolation of Sabin-Like Polioviruses and High-Level Detection of Non-Polio Enteroviruses during Sewage Surveillance in Seven Italian Cities, after Several Years of Inactivated PoliovirusVaccination	903
1015	KF666633	VDPV	environmental	Isolation and Characterization of a Type 2 Vaccine-DerivedPoliovirus from Environmental Surveillance in China, 2012	903
1016	KF666632	VDPV	environmental	Isolation and Characterization of a Type 2 Vaccine-DerivedPoliovirus from Environmental Surveillance in China, 2012	903
1017	KF666631	VDPV	environmental	Isolation and Characterization of a Type 2 Vaccine-DerivedPoliovirus from Environmental Surveillance in China, 2012	903
1018	KF666630	VDPV	environmental	Isolation and Characterization of a Type 2 Vaccine-DerivedPoliovirus from Environmental Surveillance in China, 2012	903
1019	KF666629	VDPV	environmental	Isolation and Characterization of a Type 2 Vaccine-DerivedPoliovirus from Environmental Surveillance in China, 2012	903
1020	KF666628	VDPV	environmental	Isolation and Characterization of a Type 2 Vaccine-DerivedPoliovirus from Environmental Surveillance in China, 2012	903
1021	KF666627	VDPV	environmental	Isolation and Characterization of a Type 2 Vaccine-DerivedPoliovirus from Environmental Surveillance in China, 2012	903
1022	KF666626	VDPV	environmental	Isolation and Characterization of a Type 2 Vaccine-DerivedPoliovirus from Environmental Surveillance in China, 2012	903
1023	KF666625	VDPV	environmental	Isolation and Characterization of a Type 2 Vaccine-DerivedPoliovirus from Environmental Surveillance in China, 2012	903
1024	KF666624	VDPV	environmental	Isolation and Characterization of a Type 2 Vaccine-DerivedPoliovirus from Environmental Surveillance in China, 2012	903
1025	KF666623	VDPV	environmental	Isolation and Characterization of a Type 2 Vaccine-DerivedPoliovirus from Environmental Surveillance in China, 2012	903
1026	KF666622	VDPV	environmental	Isolation and Characterization of a Type 2 Vaccine-DerivedPoliovirus from Environmental Surveillance in China, 2012	903
1027	KF666621	VDPV	environmental	Isolation and Characterization of a Type 2 Vaccine-DerivedPoliovirus from Environmental Surveillance in China, 2012	903
1028	KF666620	VDPV	environmental	Isolation and Characterization of a Type 2 Vaccine-DerivedPoliovirus from Environmental Surveillance in China, 2012	903
1029	KF666619	VDPV	environmental	Isolation and Characterization of a Type 2 Vaccine-DerivedPoliovirus from Environmental Surveillance in China, 2012	903
1030	KF666618	VDPV	environmental	Isolation and Characterization of a Type 2 Vaccine-DerivedPoliovirus from Environmental Surveillance in China, 2012	903
1031	KF666617	VDPV	environmental	Isolation and Characterization of a Type 2 Vaccine-DerivedPoliovirus from Environmental Surveillance in China, 2012	903
1032	KF666616	VDPV	environmental	Isolation and Characterization of a Type 2 Vaccine-DerivedPoliovirus from Environmental Surveillance in China, 2012	903
1033	KF666615	VDPV	environmental	Isolation and Characterization of a Type 2 Vaccine-DerivedPoliovirus from Environmental Surveillance in China, 2012	903
1034	KF666614	VDPV	environmental	Isolation and Characterization of a Type 2 Vaccine-DerivedPoliovirus from Environmental Surveillance in China, 2012	903
1035	KF666613	VDPV	environmental	Isolation and Characterization of a Type 2 Vaccine-DerivedPoliovirus from Environmental Surveillance in China, 2012	903
1036	KF666612	VDPV	environmental	Isolation and Characterization of a Type 2 Vaccine-DerivedPoliovirus from Environmental Surveillance in China, 2012	903
1037	KF666611	VDPV	environmental	Isolation and Characterization of a Type 2 Vaccine-DerivedPoliovirus from Environmental Surveillance in China, 2012	903
1038	KF666610	VDPV	environmental	Isolation and Characterization of a Type 2 Vaccine-DerivedPoliovirus from Environmental Surveillance in China, 2012	903
1039	KF666609	VDPV	environmental	Isolation and Characterization of a Type 2 Vaccine-DerivedPoliovirus from Environmental Surveillance in China, 2012	903
1040	KF666608	VDPV	environmental	Isolation and Characterization of a Type 2 Vaccine-DerivedPoliovirus from Environmental Surveillance in China, 2012	903
1041	KF666607	VDPV	environmental	Isolation and Characterization of a Type 2 Vaccine-DerivedPoliovirus from Environmental Surveillance in China, 2012	903
1042	KF666606	VDPV	environmental	Isolation and Characterization of a Type 2 Vaccine-DerivedPoliovirus from Environmental Surveillance in China, 2012	903
1043	KF666605	VDPV	environmental	Isolation and Characterization of a Type 2 Vaccine-DerivedPoliovirus from Environmental Surveillance in China, 2012	903
1044	KF666604	VDPV	environmental	Isolation and Characterization of a Type 2 Vaccine-DerivedPoliovirus from Environmental Surveillance in China, 2012	903
1045	KF666603	VDPV	environmental	Isolation and Characterization of a Type 2 Vaccine-DerivedPoliovirus from Environmental Surveillance in China, 2012	903
1046	KF666602	VDPV	environmental	Isolation and Characterization of a Type 2 Vaccine-DerivedPoliovirus from Environmental Surveillance in China, 2012	903
1047	KF666601	VDPV	environmental	Isolation and Characterization of a Type 2 Vaccine-DerivedPoliovirus from Environmental Surveillance in China, 2012	903
1048	KF666600	VDPV	environmental	Isolation and Characterization of a Type 2 Vaccine-DerivedPoliovirus from Environmental Surveillance in China, 2012	903
1049	KF666599	VDPV	environmental	Isolation and Characterization of a Type 2 Vaccine-DerivedPoliovirus from Environmental Surveillance in China, 2012	903
1050	KF666598	VDPV	environmental	Isolation and Characterization of a Type 2 Vaccine-DerivedPoliovirus from Environmental Surveillance in China, 2012	903
1051	KF666597	VDPV	environmental	Isolation and Characterization of a Type 2 Vaccine-DerivedPoliovirus from Environmental Surveillance in China, 2012	903
1052	KF666596	VDPV	environmental	Isolation and Characterization of a Type 2 Vaccine-DerivedPoliovirus from Environmental Surveillance in China, 2012	903
1053	KF666595	VDPV	environmental	Isolation and Characterization of a Type 2 Vaccine-DerivedPoliovirus from Environmental Surveillance in China, 2012	903
1054	KF666594	VDPV	environmental	Isolation and Characterization of a Type 2 Vaccine-DerivedPoliovirus from Environmental Surveillance in China, 2012	903
1055	KF666593	VDPV	environmental	Isolation and Characterization of a Type 2 Vaccine-DerivedPoliovirus from Environmental Surveillance in China, 2012	903
1056	KF666592	VDPV	environmental	Isolation and Characterization of a Type 2 Vaccine-DerivedPoliovirus from Environmental Surveillance in China, 2012	903
1057	KF666591	VDPV	environmental	Isolation and Characterization of a Type 2 Vaccine-DerivedPoliovirus from Environmental Surveillance in China, 2012	903
1058	KF666590	VDPV	environmental	Isolation and Characterization of a Type 2 Vaccine-DerivedPoliovirus from Environmental Surveillance in China, 2012	903
1059	KF666589	VDPV	environmental	Isolation and Characterization of a Type 2 Vaccine-DerivedPoliovirus from Environmental Surveillance in China, 2012	903
1060	KF666588	VDPV	environmental	Isolation and Characterization of a Type 2 Vaccine-DerivedPoliovirus from Environmental Surveillance in China, 2012	903
1061	KF666587	VDPV	environmental	Isolation and Characterization of a Type 2 Vaccine-DerivedPoliovirus from Environmental Surveillance in China, 2012	903
1062	KF666586	VDPV	environmental	Isolation and Characterization of a Type 2 Vaccine-DerivedPoliovirus from Environmental Surveillance in China, 2012	903
1063	KF666585	VDPV	environmental	Isolation and Characterization of a Type 2 Vaccine-DerivedPoliovirus from Environmental Surveillance in China, 2012	903
1064	KF666584	VDPV	environmental	Isolation and Characterization of a Type 2 Vaccine-DerivedPoliovirus from Environmental Surveillance in China, 2012	903
1065	KF666583	VDPV	environmental	Isolation and Characterization of a Type 2 Vaccine-DerivedPoliovirus from Environmental Surveillance in China, 2012	903
1066	KF666582	VDPV	environmental	Isolation and Characterization of a Type 2 Vaccine-DerivedPoliovirus from Environmental Surveillance in China, 2012	903
1067	KF666581	VDPV	environmental	Isolation and Characterization of a Type 2 Vaccine-DerivedPoliovirus from Environmental Surveillance in China, 2012	903
1068	KF666580	VDPV	environmental	Isolation and Characterization of a Type 2 Vaccine-DerivedPoliovirus from Environmental Surveillance in China, 2012	903
1069	KF666579	VDPV	environmental	Isolation and Characterization of a Type 2 Vaccine-DerivedPoliovirus from Environmental Surveillance in China, 2012	903
1070	KF666578	VDPV	environmental	Isolation and Characterization of a Type 2 Vaccine-DerivedPoliovirus from Environmental Surveillance in China, 2012	903
1071	KF666577	VDPV	environmental	Isolation and Characterization of a Type 2 Vaccine-DerivedPoliovirus from Environmental Surveillance in China, 2012	903
1072	KF666576	VDPV	environmental	Isolation and Characterization of a Type 2 Vaccine-DerivedPoliovirus from Environmental Surveillance in China, 2012	903
1073	KF666575	VDPV	environmental	Isolation and Characterization of a Type 2 Vaccine-DerivedPoliovirus from Environmental Surveillance in China, 2012	903
1074	KF666574	VDPV	environmental	Isolation and Characterization of a Type 2 Vaccine-DerivedPoliovirus from Environmental Surveillance in China, 2012	903
1075	KF666573	VDPV	environmental	Isolation and Characterization of a Type 2 Vaccine-DerivedPoliovirus from Environmental Surveillance in China, 2012	903
1076	KF666572	VDPV	environmental	Isolation and Characterization of a Type 2 Vaccine-DerivedPoliovirus from Environmental Surveillance in China, 2012	903
1077	KF666571	VDPV	environmental	Isolation and Characterization of a Type 2 Vaccine-DerivedPoliovirus from Environmental Surveillance in China, 2012	903
1078	KF666570	VDPV	environmental	Isolation and Characterization of a Type 2 Vaccine-DerivedPoliovirus from Environmental Surveillance in China, 2012	903
1079	KF666569	VDPV	environmental	Isolation and Characterization of a Type 2 Vaccine-DerivedPoliovirus from Environmental Surveillance in China, 2012	903
1080	KF666568	VDPV	environmental	Isolation and Characterization of a Type 2 Vaccine-DerivedPoliovirus from Environmental Surveillance in China, 2012	903
1081	KC784371	VDPV	environmental	Highly Divergent Types 2 and 3 Vaccine-Derived PoliovirusesIsolated from Sewage in Tallinn, Estonia	903
1082	JX424836	cVDPV	AFP	Emergence of Vaccine-derived Polioviruses, Democratic Republic ofCongo, 2004-2011	903
1083	JX424835	cVDPV	AFP	Emergence of Vaccine-derived Polioviruses, Democratic Republic ofCongo, 2004-2011	903
1084	JX424834	cVDPV	AFP	Emergence of Vaccine-derived Polioviruses, Democratic Republic ofCongo, 2004-2011	903
1085	JX424833	cVDPV	AFP	Emergence of Vaccine-derived Polioviruses, Democratic Republic ofCongo, 2004-2011	903
1086	JX424832	cVDPV	AFP	Emergence of Vaccine-derived Polioviruses, Democratic Republic ofCongo, 2004-2011	903
1087	JX424831	cVDPV	AFP	Emergence of Vaccine-derived Polioviruses, Democratic Republic ofCongo, 2004-2011	903
1088	JX424830	cVDPV	AFP	Emergence of Vaccine-derived Polioviruses, Democratic Republic ofCongo, 2004-2011	903
1089	JX424829	cVDPV	AFP	Emergence of Vaccine-derived Polioviruses, Democratic Republic ofCongo, 2004-2011	903
1090	JX424828	cVDPV	AFP	Emergence of Vaccine-derived Polioviruses, Democratic Republic ofCongo, 2004-2011	903
1091	JX424827	cVDPV	AFP	Emergence of Vaccine-derived Polioviruses, Democratic Republic ofCongo, 2004-2011	903
1092	JX424826	cVDPV	AFP	Emergence of Vaccine-derived Polioviruses, Democratic Republic ofCongo, 2004-2011	903
1093	JX424825	cVDPV	AFP	Emergence of Vaccine-derived Polioviruses, Democratic Republic ofCongo, 2004-2011	903
1094	JX424824	cVDPV	AFP	Emergence of Vaccine-derived Polioviruses, Democratic Republic ofCongo, 2004-2011	903
1095	JQ691413	cVDPV	AFP	Emergence of Vaccine-derived Polioviruses, Democratic Republic ofCongo, 2004-2011	903
1096	JQ691412	cVDPV	AFP	Emergence of Vaccine-derived Polioviruses, Democratic Republic ofCongo, 2004-2011	903
1097	JQ691411	cVDPV	AFP	Emergence of Vaccine-derived Polioviruses, Democratic Republic ofCongo, 2004-2011	903
1098	JQ691410	cVDPV	AFP	Emergence of Vaccine-derived Polioviruses, Democratic Republic ofCongo, 2004-2011	903
1099	JQ691409	cVDPV	AFP	Emergence of Vaccine-derived Polioviruses, Democratic Republic ofCongo, 2004-2011	903
1100	JQ691408	cVDPV	AFP	Emergence of Vaccine-derived Polioviruses, Democratic Republic ofCongo, 2004-2011	903
1101	JQ691407	cVDPV	AFP	Emergence of Vaccine-derived Polioviruses, Democratic Republic ofCongo, 2004-2011	903
1102	JQ691406	cVDPV	AFP	Emergence of Vaccine-derived Polioviruses, Democratic Republic ofCongo, 2004-2011	903
1103	JQ691405	cVDPV	AFP	Emergence of Vaccine-derived Polioviruses, Democratic Republic ofCongo, 2004-2011	903
1104	JQ691404	cVDPV	AFP	Emergence of Vaccine-derived Polioviruses, Democratic Republic ofCongo, 2004-2011	903
1105	JQ691403	cVDPV	AFP	Emergence of Vaccine-derived Polioviruses, Democratic Republic ofCongo, 2004-2011	903
1106	JQ691402	cVDPV	AFP	Emergence of Vaccine-derived Polioviruses, Democratic Republic ofCongo, 2004-2011	903
1107	JQ691401	cVDPV	AFP	Emergence of Vaccine-derived Polioviruses, Democratic Republic ofCongo, 2004-2011	903
1108	JQ691400	cVDPV	AFP	Emergence of Vaccine-derived Polioviruses, Democratic Republic ofCongo, 2004-2011	903
1109	JQ691399	cVDPV	AFP	Emergence of Vaccine-derived Polioviruses, Democratic Republic ofCongo, 2004-2011	903
1110	JQ691398	cVDPV	AFP	Emergence of Vaccine-derived Polioviruses, Democratic Republic ofCongo, 2004-2011	903
1111	JQ691397	cVDPV	AFP	Emergence of Vaccine-derived Polioviruses, Democratic Republic ofCongo, 2004-2011	903
1112	JQ691396	cVDPV	AFP	Emergence of Vaccine-derived Polioviruses, Democratic Republic ofCongo, 2004-2011	903
1113	JQ691395	cVDPV	AFP	Emergence of Vaccine-derived Polioviruses, Democratic Republic ofCongo, 2004-2011	903
1114	JQ691394	cVDPV	AFP	Emergence of Vaccine-derived Polioviruses, Democratic Republic ofCongo, 2004-2011	903
1115	JQ691393	cVDPV	AFP	Emergence of Vaccine-derived Polioviruses, Democratic Republic ofCongo, 2004-2011	903
1116	JQ691392	cVDPV	AFP	Emergence of Vaccine-derived Polioviruses, Democratic Republic ofCongo, 2004-2011	903
1117	JQ691391	cVDPV	AFP	Emergence of Vaccine-derived Polioviruses, Democratic Republic ofCongo, 2004-2011	903
1118	JQ691390	cVDPV	AFP	Emergence of Vaccine-derived Polioviruses, Democratic Republic ofCongo, 2004-2011	903
1119	JQ691389	cVDPV	AFP	Emergence of Vaccine-derived Polioviruses, Democratic Republic ofCongo, 2004-2011	903
1120	JQ691388	cVDPV	AFP	Emergence of Vaccine-derived Polioviruses, Democratic Republic ofCongo, 2004-2011	903
1121	JQ691387	cVDPV	AFP	Emergence of Vaccine-derived Polioviruses, Democratic Republic ofCongo, 2004-2011	903
1122	JQ691386	cVDPV	AFP	Emergence of Vaccine-derived Polioviruses, Democratic Republic ofCongo, 2004-2011	903
1123	JQ691385	cVDPV	AFP	Emergence of Vaccine-derived Polioviruses, Democratic Republic ofCongo, 2004-2011	903
1124	JQ691384	cVDPV	AFP	Emergence of Vaccine-derived Polioviruses, Democratic Republic ofCongo, 2004-2011	903
1125	JQ691383	cVDPV	AFP	Emergence of Vaccine-derived Polioviruses, Democratic Republic ofCongo, 2004-2011	903
1126	JQ691382	cVDPV	AFP	Emergence of Vaccine-derived Polioviruses, Democratic Republic ofCongo, 2004-2011	903
1127	JQ691381	cVDPV	AFP	Emergence of Vaccine-derived Polioviruses, Democratic Republic ofCongo, 2004-2011	903
1128	JQ691380	cVDPV	AFP	Emergence of Vaccine-derived Polioviruses, Democratic Republic ofCongo, 2004-2011	903
1129	JQ691379	cVDPV	AFP	Emergence of Vaccine-derived Polioviruses, Democratic Republic ofCongo, 2004-2011	903
1130	JQ691378	cVDPV	AFP	Emergence of Vaccine-derived Polioviruses, Democratic Republic ofCongo, 2004-2011	903
1131	JQ691377	cVDPV	AFP	Emergence of Vaccine-derived Polioviruses, Democratic Republic ofCongo, 2004-2011	903
1132	JQ691376	cVDPV	AFP	Emergence of Vaccine-derived Polioviruses, Democratic Republic ofCongo, 2004-2011	903
1133	JQ691375	cVDPV	AFP	Emergence of Vaccine-derived Polioviruses, Democratic Republic ofCongo, 2004-2011	903
1134	JQ691374	cVDPV	AFP	Emergence of Vaccine-derived Polioviruses, Democratic Republic ofCongo, 2004-2011	903
1135	JQ691373	cVDPV	AFP	Emergence of Vaccine-derived Polioviruses, Democratic Republic ofCongo, 2004-2011	903
1136	JQ691372	cVDPV	AFP	Emergence of Vaccine-derived Polioviruses, Democratic Republic ofCongo, 2004-2011	903
1137	JQ691371	cVDPV	AFP	Emergence of Vaccine-derived Polioviruses, Democratic Republic ofCongo, 2004-2011	903
1138	JQ691370	cVDPV	AFP	Emergence of Vaccine-derived Polioviruses, Democratic Republic ofCongo, 2004-2011	903
1139	JQ691369	cVDPV	AFP	Emergence of Vaccine-derived Polioviruses, Democratic Republic ofCongo, 2004-2011	903
1140	JQ691368	cVDPV	AFP	Emergence of Vaccine-derived Polioviruses, Democratic Republic ofCongo, 2004-2011	903
1141	JQ691367	cVDPV	AFP	Emergence of Vaccine-derived Polioviruses, Democratic Republic ofCongo, 2004-2011	903
1142	JQ691366	cVDPV	AFP	Emergence of Vaccine-derived Polioviruses, Democratic Republic ofCongo, 2004-2011	903
1143	JQ691365	cVDPV	AFP	Emergence of Vaccine-derived Polioviruses, Democratic Republic ofCongo, 2004-2011	903
1144	JQ691364	cVDPV	AFP	Emergence of Vaccine-derived Polioviruses, Democratic Republic ofCongo, 2004-2011	903
1145	JQ691363	cVDPV	AFP	Emergence of Vaccine-derived Polioviruses, Democratic Republic ofCongo, 2004-2011	903
1146	JQ691362	cVDPV	AFP	Emergence of Vaccine-derived Polioviruses, Democratic Republic ofCongo, 2004-2011	903
1147	JQ691361	cVDPV	AFP	Emergence of Vaccine-derived Polioviruses, Democratic Republic ofCongo, 2004-2011	903
1148	JQ691360	cVDPV	AFP	Emergence of Vaccine-derived Polioviruses, Democratic Republic ofCongo, 2004-2011	903
1149	JQ691359	cVDPV	AFP	Emergence of Vaccine-derived Polioviruses, Democratic Republic ofCongo, 2004-2011	903
1150	JQ691358	cVDPV	AFP	Emergence of Vaccine-derived Polioviruses, Democratic Republic ofCongo, 2004-2011	903
1151	JQ691357	cVDPV	AFP	Emergence of Vaccine-derived Polioviruses, Democratic Republic ofCongo, 2004-2011	903
1152	JX913647	VDPV	environmental	Characteristics of an Environmentally Monitored Prolonged Type 2Vaccine Derived Poliovirus Shedding Episode that Stopped withoutIntervention	903
1153	JX913646	VDPV	environmental	Characteristics of an Environmentally Monitored Prolonged Type 2Vaccine Derived Poliovirus Shedding Episode that Stopped withoutIntervention	903
1154	JX913645	VDPV	environmental	Characteristics of an Environmentally Monitored Prolonged Type 2Vaccine Derived Poliovirus Shedding Episode that Stopped withoutIntervention	903
1155	JX913644	VDPV	environmental	Characteristics of an Environmentally Monitored Prolonged Type 2Vaccine Derived Poliovirus Shedding Episode that Stopped withoutIntervention	903
1156	JX913643	VDPV	environmental	Characteristics of an Environmentally Monitored Prolonged Type 2Vaccine Derived Poliovirus Shedding Episode that Stopped withoutIntervention	903
1157	JX913642	VDPV	environmental	Characteristics of an Environmentally Monitored Prolonged Type 2Vaccine Derived Poliovirus Shedding Episode that Stopped withoutIntervention	903
1158	JX913641	VDPV	environmental	Characteristics of an Environmentally Monitored Prolonged Type 2Vaccine Derived Poliovirus Shedding Episode that Stopped withoutIntervention	903
1159	JX913640	VDPV	environmental	Characteristics of an Environmentally Monitored Prolonged Type 2Vaccine Derived Poliovirus Shedding Episode that Stopped withoutIntervention	903
1160	JX913639	VDPV	environmental	Characteristics of an Environmentally Monitored Prolonged Type 2Vaccine Derived Poliovirus Shedding Episode that Stopped withoutIntervention	903
1161	JX913638	VDPV	environmental	Characteristics of an Environmentally Monitored Prolonged Type 2Vaccine Derived Poliovirus Shedding Episode that Stopped withoutIntervention	903
1162	JX913637	VDPV	environmental	Characteristics of an Environmentally Monitored Prolonged Type 2Vaccine Derived Poliovirus Shedding Episode that Stopped withoutIntervention	903
1163	JX913636	VDPV	environmental	Characteristics of an Environmentally Monitored Prolonged Type 2Vaccine Derived Poliovirus Shedding Episode that Stopped withoutIntervention	903
1164	JX913635	VDPV	environmental	Characteristics of an Environmentally Monitored Prolonged Type 2Vaccine Derived Poliovirus Shedding Episode that Stopped withoutIntervention	903
1165	JX913634	VDPV	environmental	Characteristics of an Environmentally Monitored Prolonged Type 2Vaccine Derived Poliovirus Shedding Episode that Stopped withoutIntervention	903
1166	JX913633	VDPV	environmental	Characteristics of an Environmentally Monitored Prolonged Type 2Vaccine Derived Poliovirus Shedding Episode that Stopped withoutIntervention	903
1167	JX913632	VDPV	environmental	Characteristics of an Environmentally Monitored Prolonged Type 2Vaccine Derived Poliovirus Shedding Episode that Stopped withoutIntervention	903
1168	JX913631	VDPV	environmental	Characteristics of an Environmentally Monitored Prolonged Type 2Vaccine Derived Poliovirus Shedding Episode that Stopped withoutIntervention	903
1169	JX913630	VDPV	environmental	Characteristics of an Environmentally Monitored Prolonged Type 2Vaccine Derived Poliovirus Shedding Episode that Stopped withoutIntervention	903
1170	JX913629	VDPV	environmental	Characteristics of an Environmentally Monitored Prolonged Type 2Vaccine Derived Poliovirus Shedding Episode that Stopped withoutIntervention	903
1171	JX913628	VDPV	environmental	Characteristics of an Environmentally Monitored Prolonged Type 2Vaccine Derived Poliovirus Shedding Episode that Stopped withoutIntervention	903
1172	JX913627	VDPV	environmental	Characteristics of an Environmentally Monitored Prolonged Type 2Vaccine Derived Poliovirus Shedding Episode that Stopped withoutIntervention	903
1173	JX913626	VDPV	environmental	Characteristics of an Environmentally Monitored Prolonged Type 2Vaccine Derived Poliovirus Shedding Episode that Stopped withoutIntervention	903
1174	JX913625	VDPV	environmental	Characteristics of an Environmentally Monitored Prolonged Type 2Vaccine Derived Poliovirus Shedding Episode that Stopped withoutIntervention	903
1175	JX913624	VDPV	environmental	Characteristics of an Environmentally Monitored Prolonged Type 2Vaccine Derived Poliovirus Shedding Episode that Stopped withoutIntervention	903
1176	JX913623	VDPV	environmental	Characteristics of an Environmentally Monitored Prolonged Type 2Vaccine Derived Poliovirus Shedding Episode that Stopped withoutIntervention	903
1177	JX913622	VDPV	environmental	Characteristics of an Environmentally Monitored Prolonged Type 2Vaccine Derived Poliovirus Shedding Episode that Stopped withoutIntervention	903
1178	JX913621	VDPV	environmental	Characteristics of an Environmentally Monitored Prolonged Type 2Vaccine Derived Poliovirus Shedding Episode that Stopped withoutIntervention	903
1179	JX913620	VDPV	environmental	Characteristics of an Environmentally Monitored Prolonged Type 2Vaccine Derived Poliovirus Shedding Episode that Stopped withoutIntervention	903
1180	JX913619	VDPV	environmental	Characteristics of an Environmentally Monitored Prolonged Type 2Vaccine Derived Poliovirus Shedding Episode that Stopped withoutIntervention	903
1181	JX913618	VDPV	environmental	Characteristics of an Environmentally Monitored Prolonged Type 2Vaccine Derived Poliovirus Shedding Episode that Stopped withoutIntervention	903
1182	JX913617	VDPV	environmental	Characteristics of an Environmentally Monitored Prolonged Type 2Vaccine Derived Poliovirus Shedding Episode that Stopped withoutIntervention	903
1183	JX913616	VDPV	environmental	Characteristics of an Environmentally Monitored Prolonged Type 2Vaccine Derived Poliovirus Shedding Episode that Stopped withoutIntervention	903
1184	JX913615	VDPV	environmental	Characteristics of an Environmentally Monitored Prolonged Type 2Vaccine Derived Poliovirus Shedding Episode that Stopped withoutIntervention	903
1185	JX913614	VDPV	environmental	Characteristics of an Environmentally Monitored Prolonged Type 2Vaccine Derived Poliovirus Shedding Episode that Stopped withoutIntervention	903
1186	JX913613	VDPV	environmental	Characteristics of an Environmentally Monitored Prolonged Type 2Vaccine Derived Poliovirus Shedding Episode that Stopped withoutIntervention	903
1187	JX913612	VDPV	environmental	Characteristics of an Environmentally Monitored Prolonged Type 2Vaccine Derived Poliovirus Shedding Episode that Stopped withoutIntervention	903
1188	JX913611	VDPV	environmental	Characteristics of an Environmentally Monitored Prolonged Type 2Vaccine Derived Poliovirus Shedding Episode that Stopped withoutIntervention	903
1189	JX913610	VDPV	environmental	Characteristics of an Environmentally Monitored Prolonged Type 2Vaccine Derived Poliovirus Shedding Episode that Stopped withoutIntervention	903
1190	JX913609	VDPV	environmental	Characteristics of an Environmentally Monitored Prolonged Type 2Vaccine Derived Poliovirus Shedding Episode that Stopped withoutIntervention	903
1191	JX913608	VDPV	environmental	Characteristics of an Environmentally Monitored Prolonged Type 2Vaccine Derived Poliovirus Shedding Episode that Stopped withoutIntervention	903
1192	JX913607	VDPV	environmental	Characteristics of an Environmentally Monitored Prolonged Type 2Vaccine Derived Poliovirus Shedding Episode that Stopped withoutIntervention	903
1193	JX913606	VDPV	environmental	Characteristics of an Environmentally Monitored Prolonged Type 2Vaccine Derived Poliovirus Shedding Episode that Stopped withoutIntervention	903
1194	JX913605	VDPV	environmental	Characteristics of an Environmentally Monitored Prolonged Type 2Vaccine Derived Poliovirus Shedding Episode that Stopped withoutIntervention	903
1195	JX913604	VDPV	environmental	Characteristics of an Environmentally Monitored Prolonged Type 2Vaccine Derived Poliovirus Shedding Episode that Stopped withoutIntervention	903
1196	JX913603	VDPV	environmental	Characteristics of an Environmentally Monitored Prolonged Type 2Vaccine Derived Poliovirus Shedding Episode that Stopped withoutIntervention	903
1197	JX913602	VDPV	environmental	Characteristics of an Environmentally Monitored Prolonged Type 2Vaccine Derived Poliovirus Shedding Episode that Stopped withoutIntervention	903
1198	JX913601	VDPV	environmental	Characteristics of an Environmentally Monitored Prolonged Type 2Vaccine Derived Poliovirus Shedding Episode that Stopped withoutIntervention	903
1199	JX913600	VDPV	environmental	Characteristics of an Environmentally Monitored Prolonged Type 2Vaccine Derived Poliovirus Shedding Episode that Stopped withoutIntervention	903
1200	JX913599	VDPV	environmental	Characteristics of an Environmentally Monitored Prolonged Type 2Vaccine Derived Poliovirus Shedding Episode that Stopped withoutIntervention	903
1201	JX913598	VDPV	environmental	Characteristics of an Environmentally Monitored Prolonged Type 2Vaccine Derived Poliovirus Shedding Episode that Stopped withoutIntervention	903
1202	JX913597	VDPV	environmental	Characteristics of an Environmentally Monitored Prolonged Type 2Vaccine Derived Poliovirus Shedding Episode that Stopped withoutIntervention	903
1203	JX913596	VDPV	environmental	Characteristics of an Environmentally Monitored Prolonged Type 2Vaccine Derived Poliovirus Shedding Episode that Stopped withoutIntervention	903
1204	JX913595	VDPV	environmental	Characteristics of an Environmentally Monitored Prolonged Type 2Vaccine Derived Poliovirus Shedding Episode that Stopped withoutIntervention	903
1205	JX913594	VDPV	environmental	Characteristics of an Environmentally Monitored Prolonged Type 2Vaccine Derived Poliovirus Shedding Episode that Stopped withoutIntervention	903
1206	JX913593	VDPV	environmental	Characteristics of an Environmentally Monitored Prolonged Type 2Vaccine Derived Poliovirus Shedding Episode that Stopped withoutIntervention	903
1207	JX913592	VDPV	environmental	Characteristics of an Environmentally Monitored Prolonged Type 2Vaccine Derived Poliovirus Shedding Episode that Stopped withoutIntervention	903
1208	JX913591	VDPV	environmental	Characteristics of an Environmentally Monitored Prolonged Type 2Vaccine Derived Poliovirus Shedding Episode that Stopped withoutIntervention	903
1209	JX913590	VDPV	environmental	Characteristics of an Environmentally Monitored Prolonged Type 2Vaccine Derived Poliovirus Shedding Episode that Stopped withoutIntervention	903
1210	JX913589	VDPV	environmental	Characteristics of an Environmentally Monitored Prolonged Type 2Vaccine Derived Poliovirus Shedding Episode that Stopped withoutIntervention	903
1211	JX913588	VDPV	environmental	Characteristics of an Environmentally Monitored Prolonged Type 2Vaccine Derived Poliovirus Shedding Episode that Stopped withoutIntervention	903
1212	JX913587	VDPV	environmental	Characteristics of an Environmentally Monitored Prolonged Type 2Vaccine Derived Poliovirus Shedding Episode that Stopped withoutIntervention	903
1213	JX913586	VDPV	environmental	Characteristics of an Environmentally Monitored Prolonged Type 2Vaccine Derived Poliovirus Shedding Episode that Stopped withoutIntervention	903
1214	JX913585	VDPV	environmental	Characteristics of an Environmentally Monitored Prolonged Type 2Vaccine Derived Poliovirus Shedding Episode that Stopped withoutIntervention	903
1215	JX913584	VDPV	environmental	Characteristics of an Environmentally Monitored Prolonged Type 2Vaccine Derived Poliovirus Shedding Episode that Stopped withoutIntervention	903
1216	JX913583	VDPV	environmental	Characteristics of an Environmentally Monitored Prolonged Type 2Vaccine Derived Poliovirus Shedding Episode that Stopped withoutIntervention	903
1217	JX913582	VDPV	environmental	Characteristics of an Environmentally Monitored Prolonged Type 2Vaccine Derived Poliovirus Shedding Episode that Stopped withoutIntervention	903
1218	JX913581	VDPV	environmental	Characteristics of an Environmentally Monitored Prolonged Type 2Vaccine Derived Poliovirus Shedding Episode that Stopped withoutIntervention	903
1219	JX913580	VDPV	environmental	Characteristics of an Environmentally Monitored Prolonged Type 2Vaccine Derived Poliovirus Shedding Episode that Stopped withoutIntervention	903
1220	JX913579	VDPV	environmental	Characteristics of an Environmentally Monitored Prolonged Type 2Vaccine Derived Poliovirus Shedding Episode that Stopped withoutIntervention	903
1221	JX913578	VDPV	environmental	Characteristics of an Environmentally Monitored Prolonged Type 2Vaccine Derived Poliovirus Shedding Episode that Stopped withoutIntervention	903
1222	JX913577	VDPV	environmental	Characteristics of an Environmentally Monitored Prolonged Type 2Vaccine Derived Poliovirus Shedding Episode that Stopped withoutIntervention	903
1223	JX913576	VDPV	environmental	Characteristics of an Environmentally Monitored Prolonged Type 2Vaccine Derived Poliovirus Shedding Episode that Stopped withoutIntervention	903
1224	JX913575	VDPV	environmental	Characteristics of an Environmentally Monitored Prolonged Type 2Vaccine Derived Poliovirus Shedding Episode that Stopped withoutIntervention	903
1225	JX913574	VDPV	environmental	Characteristics of an Environmentally Monitored Prolonged Type 2Vaccine Derived Poliovirus Shedding Episode that Stopped withoutIntervention	903
1226	JX913573	VDPV	environmental	Characteristics of an Environmentally Monitored Prolonged Type 2Vaccine Derived Poliovirus Shedding Episode that Stopped withoutIntervention	903
1227	JX913572	VDPV	environmental	Characteristics of an Environmentally Monitored Prolonged Type 2Vaccine Derived Poliovirus Shedding Episode that Stopped withoutIntervention	903
1228	JX913571	VDPV	environmental	Characteristics of an Environmentally Monitored Prolonged Type 2Vaccine Derived Poliovirus Shedding Episode that Stopped withoutIntervention	903
1229	JX913570	VDPV	environmental	Characteristics of an Environmentally Monitored Prolonged Type 2Vaccine Derived Poliovirus Shedding Episode that Stopped withoutIntervention	903
1230	JX913569	VDPV	environmental	Characteristics of an Environmentally Monitored Prolonged Type 2Vaccine Derived Poliovirus Shedding Episode that Stopped withoutIntervention	903
1231	JX913568	VDPV	environmental	Characteristics of an Environmentally Monitored Prolonged Type 2Vaccine Derived Poliovirus Shedding Episode that Stopped withoutIntervention	903
1232	JX913567	VDPV	environmental	Characteristics of an Environmentally Monitored Prolonged Type 2Vaccine Derived Poliovirus Shedding Episode that Stopped withoutIntervention	903
1233	JX913566	VDPV	environmental	Characteristics of an Environmentally Monitored Prolonged Type 2Vaccine Derived Poliovirus Shedding Episode that Stopped withoutIntervention	903
1234	JX913565	VDPV	environmental	Characteristics of an Environmentally Monitored Prolonged Type 2Vaccine Derived Poliovirus Shedding Episode that Stopped withoutIntervention	903
1235	JX913564	VDPV	environmental	Characteristics of an Environmentally Monitored Prolonged Type 2Vaccine Derived Poliovirus Shedding Episode that Stopped withoutIntervention	903
1236	JX913563	VDPV	environmental	Characteristics of an Environmentally Monitored Prolonged Type 2Vaccine Derived Poliovirus Shedding Episode that Stopped withoutIntervention	903
1237	JX913562	VDPV	environmental	Characteristics of an Environmentally Monitored Prolonged Type 2Vaccine Derived Poliovirus Shedding Episode that Stopped withoutIntervention	903
1238	JX913561	VDPV	environmental	Characteristics of an Environmentally Monitored Prolonged Type 2Vaccine Derived Poliovirus Shedding Episode that Stopped withoutIntervention	903
1239	JX913560	VDPV	environmental	Characteristics of an Environmentally Monitored Prolonged Type 2Vaccine Derived Poliovirus Shedding Episode that Stopped withoutIntervention	903
1240	JX913559	VDPV	environmental	Characteristics of an Environmentally Monitored Prolonged Type 2Vaccine Derived Poliovirus Shedding Episode that Stopped withoutIntervention	903
1241	JX913558	VDPV	environmental	Characteristics of an Environmentally Monitored Prolonged Type 2Vaccine Derived Poliovirus Shedding Episode that Stopped withoutIntervention	903
1242	JX913557	VDPV	environmental	Characteristics of an Environmentally Monitored Prolonged Type 2Vaccine Derived Poliovirus Shedding Episode that Stopped withoutIntervention	903
1243	JX913556	VDPV	environmental	Characteristics of an Environmentally Monitored Prolonged Type 2Vaccine Derived Poliovirus Shedding Episode that Stopped withoutIntervention	903
1244	JX913555	VDPV	environmental	Characteristics of an Environmentally Monitored Prolonged Type 2Vaccine Derived Poliovirus Shedding Episode that Stopped withoutIntervention	903
1245	JX913554	VDPV	environmental	Characteristics of an Environmentally Monitored Prolonged Type 2Vaccine Derived Poliovirus Shedding Episode that Stopped withoutIntervention	903
1246	JX913553	VDPV	environmental	Characteristics of an Environmentally Monitored Prolonged Type 2Vaccine Derived Poliovirus Shedding Episode that Stopped withoutIntervention	903
1247	JX913552	VDPV	environmental	Characteristics of an Environmentally Monitored Prolonged Type 2Vaccine Derived Poliovirus Shedding Episode that Stopped withoutIntervention	903
1248	JX913551	VDPV	environmental	Characteristics of an Environmentally Monitored Prolonged Type 2Vaccine Derived Poliovirus Shedding Episode that Stopped withoutIntervention	903
1249	JX913550	VDPV	environmental	Characteristics of an Environmentally Monitored Prolonged Type 2Vaccine Derived Poliovirus Shedding Episode that Stopped withoutIntervention	903
1250	JX913549	VDPV	environmental	Characteristics of an Environmentally Monitored Prolonged Type 2Vaccine Derived Poliovirus Shedding Episode that Stopped withoutIntervention	903
1251	JX913548	VDPV	environmental	Characteristics of an Environmentally Monitored Prolonged Type 2Vaccine Derived Poliovirus Shedding Episode that Stopped withoutIntervention	903
1252	JX913547	VDPV	environmental	Characteristics of an Environmentally Monitored Prolonged Type 2Vaccine Derived Poliovirus Shedding Episode that Stopped withoutIntervention	903
1253	JX913546	VDPV	environmental	Characteristics of an Environmentally Monitored Prolonged Type 2Vaccine Derived Poliovirus Shedding Episode that Stopped withoutIntervention	903
1254	JX913545	VDPV	environmental	Characteristics of an Environmentally Monitored Prolonged Type 2Vaccine Derived Poliovirus Shedding Episode that Stopped withoutIntervention	903
1255	JX913544	VDPV	environmental	Characteristics of an Environmentally Monitored Prolonged Type 2Vaccine Derived Poliovirus Shedding Episode that Stopped withoutIntervention	903
1256	JX913543	VDPV	environmental	Characteristics of an Environmentally Monitored Prolonged Type 2Vaccine Derived Poliovirus Shedding Episode that Stopped withoutIntervention	903
1257	JX913542	VDPV	environmental	Characteristics of an Environmentally Monitored Prolonged Type 2Vaccine Derived Poliovirus Shedding Episode that Stopped withoutIntervention	903
1258	JX913541	VDPV	environmental	Characteristics of an Environmentally Monitored Prolonged Type 2Vaccine Derived Poliovirus Shedding Episode that Stopped withoutIntervention	903
1259	FR715545	SabinLike	healthy	The frequency and biodiversity of poliovirus and non-polio enterovirus strains isolated from healthy children living in alimited area in Romania	903
1260	FR715539	SabinLike	healthy	The frequency and biodiversity of poliovirus and non-polio enterovirus strains isolated from healthy children living in alimited area in Romania	903
1261	JX274979	cVDPV	AFP	Multiple Independent Emergences of Type 2 Vaccine-DerivedPolioviruses during a Large Outbreak in northern Nigeria	903
1262	JX274978	cVDPV	AFP	Multiple Independent Emergences of Type 2 Vaccine-DerivedPolioviruses during a Large Outbreak in northern Nigeria	903
1263	JX274977	cVDPV	AFP	Multiple Independent Emergences of Type 2 Vaccine-DerivedPolioviruses during a Large Outbreak in northern Nigeria	903
1264	JX274976	cVDPV	AFP	Multiple Independent Emergences of Type 2 Vaccine-DerivedPolioviruses during a Large Outbreak in northern Nigeria	903
1265	JX274975	cVDPV	AFP	Multiple Independent Emergences of Type 2 Vaccine-DerivedPolioviruses during a Large Outbreak in northern Nigeria	903
1266	JX274974	cVDPV	AFP	Multiple Independent Emergences of Type 2 Vaccine-DerivedPolioviruses during a Large Outbreak in northern Nigeria	903
1267	JX274973	cVDPV	AFP	Multiple Independent Emergences of Type 2 Vaccine-DerivedPolioviruses during a Large Outbreak in northern Nigeria	903
1268	JX274972	cVDPV	AFP	Multiple Independent Emergences of Type 2 Vaccine-DerivedPolioviruses during a Large Outbreak in northern Nigeria	903
1269	JX274971	cVDPV	AFP	Multiple Independent Emergences of Type 2 Vaccine-DerivedPolioviruses during a Large Outbreak in northern Nigeria	903
1270	JX274970	cVDPV	AFP	Multiple Independent Emergences of Type 2 Vaccine-DerivedPolioviruses during a Large Outbreak in northern Nigeria	903
1271	JX274969	cVDPV	AFP	Multiple Independent Emergences of Type 2 Vaccine-DerivedPolioviruses during a Large Outbreak in northern Nigeria	903
1272	JX274968	cVDPV	AFP	Multiple Independent Emergences of Type 2 Vaccine-DerivedPolioviruses during a Large Outbreak in northern Nigeria	903
1273	JX274967	cVDPV	AFP	Multiple Independent Emergences of Type 2 Vaccine-DerivedPolioviruses during a Large Outbreak in northern Nigeria	903
1274	JX274966	cVDPV	AFP	Multiple Independent Emergences of Type 2 Vaccine-DerivedPolioviruses during a Large Outbreak in northern Nigeria	903
1275	JX274965	cVDPV	AFP	Multiple Independent Emergences of Type 2 Vaccine-DerivedPolioviruses during a Large Outbreak in northern Nigeria	903
1276	JX274964	cVDPV	AFP	Multiple Independent Emergences of Type 2 Vaccine-DerivedPolioviruses during a Large Outbreak in northern Nigeria	903
1277	JX274963	cVDPV	AFP	Multiple Independent Emergences of Type 2 Vaccine-DerivedPolioviruses during a Large Outbreak in northern Nigeria	903
1278	JX274962	cVDPV	AFP	Multiple Independent Emergences of Type 2 Vaccine-DerivedPolioviruses during a Large Outbreak in northern Nigeria	903
1279	JX274961	cVDPV	AFP	Multiple Independent Emergences of Type 2 Vaccine-DerivedPolioviruses during a Large Outbreak in northern Nigeria	903
1280	JX274960	cVDPV	AFP	Multiple Independent Emergences of Type 2 Vaccine-DerivedPolioviruses during a Large Outbreak in northern Nigeria	903
1281	JX274959	cVDPV	AFP	Multiple Independent Emergences of Type 2 Vaccine-DerivedPolioviruses during a Large Outbreak in northern Nigeria	903
1282	JX274958	cVDPV	AFP	Multiple Independent Emergences of Type 2 Vaccine-DerivedPolioviruses during a Large Outbreak in northern Nigeria	903
1283	JX274957	cVDPV	AFP	Multiple Independent Emergences of Type 2 Vaccine-DerivedPolioviruses during a Large Outbreak in northern Nigeria	903
1284	JX274956	cVDPV	AFP	Multiple Independent Emergences of Type 2 Vaccine-DerivedPolioviruses during a Large Outbreak in northern Nigeria	903
1285	JX274955	cVDPV	AFP	Multiple Independent Emergences of Type 2 Vaccine-DerivedPolioviruses during a Large Outbreak in northern Nigeria	903
1286	JX274954	cVDPV	AFP	Multiple Independent Emergences of Type 2 Vaccine-DerivedPolioviruses during a Large Outbreak in northern Nigeria	903
1287	JX274953	cVDPV	AFP	Multiple Independent Emergences of Type 2 Vaccine-DerivedPolioviruses during a Large Outbreak in northern Nigeria	903
1288	JX274952	cVDPV	AFP	Multiple Independent Emergences of Type 2 Vaccine-DerivedPolioviruses during a Large Outbreak in northern Nigeria	903
1289	JX274951	cVDPV	AFP	Multiple Independent Emergences of Type 2 Vaccine-DerivedPolioviruses during a Large Outbreak in northern Nigeria	903
1290	JX274950	cVDPV	AFP	Multiple Independent Emergences of Type 2 Vaccine-DerivedPolioviruses during a Large Outbreak in northern Nigeria	903
1291	JX274949	cVDPV	AFP	Multiple Independent Emergences of Type 2 Vaccine-DerivedPolioviruses during a Large Outbreak in northern Nigeria	903
1292	JX274948	cVDPV	AFP	Multiple Independent Emergences of Type 2 Vaccine-DerivedPolioviruses during a Large Outbreak in northern Nigeria	903
1293	JX274947	cVDPV	AFP	Multiple Independent Emergences of Type 2 Vaccine-DerivedPolioviruses during a Large Outbreak in northern Nigeria	903
1294	JX274946	cVDPV	AFP	Multiple Independent Emergences of Type 2 Vaccine-DerivedPolioviruses during a Large Outbreak in northern Nigeria	903
1295	JX274945	cVDPV	AFP	Multiple Independent Emergences of Type 2 Vaccine-DerivedPolioviruses during a Large Outbreak in northern Nigeria	903
1296	JX274944	cVDPV	AFP	Multiple Independent Emergences of Type 2 Vaccine-DerivedPolioviruses during a Large Outbreak in northern Nigeria	903
1297	JX274943	cVDPV	AFP	Multiple Independent Emergences of Type 2 Vaccine-DerivedPolioviruses during a Large Outbreak in northern Nigeria	903
1298	JX274942	cVDPV	AFP	Multiple Independent Emergences of Type 2 Vaccine-DerivedPolioviruses during a Large Outbreak in northern Nigeria	903
1299	JX274941	cVDPV	AFP	Multiple Independent Emergences of Type 2 Vaccine-DerivedPolioviruses during a Large Outbreak in northern Nigeria	903
1300	JX274940	cVDPV	AFP	Multiple Independent Emergences of Type 2 Vaccine-DerivedPolioviruses during a Large Outbreak in northern Nigeria	903
1301	JX274939	cVDPV	AFP	Multiple Independent Emergences of Type 2 Vaccine-DerivedPolioviruses during a Large Outbreak in northern Nigeria	903
1302	JX274938	cVDPV	AFP	Multiple Independent Emergences of Type 2 Vaccine-DerivedPolioviruses during a Large Outbreak in northern Nigeria	903
1303	JX274937	cVDPV	AFP	Multiple Independent Emergences of Type 2 Vaccine-DerivedPolioviruses during a Large Outbreak in northern Nigeria	903
1304	JX274936	cVDPV	AFP	Multiple Independent Emergences of Type 2 Vaccine-DerivedPolioviruses during a Large Outbreak in northern Nigeria	903
1305	JX274935	cVDPV	AFP	Multiple Independent Emergences of Type 2 Vaccine-DerivedPolioviruses during a Large Outbreak in northern Nigeria	903
1306	JX274934	cVDPV	AFP	Multiple Independent Emergences of Type 2 Vaccine-DerivedPolioviruses during a Large Outbreak in northern Nigeria	903
1307	JX274933	cVDPV	AFP	Multiple Independent Emergences of Type 2 Vaccine-DerivedPolioviruses during a Large Outbreak in northern Nigeria	903
1308	JX274932	cVDPV	AFP	Multiple Independent Emergences of Type 2 Vaccine-DerivedPolioviruses during a Large Outbreak in northern Nigeria	903
1309	JX274931	cVDPV	AFP	Multiple Independent Emergences of Type 2 Vaccine-DerivedPolioviruses during a Large Outbreak in northern Nigeria	903
1310	JX274930	cVDPV	AFP	Multiple Independent Emergences of Type 2 Vaccine-DerivedPolioviruses during a Large Outbreak in northern Nigeria	903
1311	JX274929	cVDPV	AFP	Multiple Independent Emergences of Type 2 Vaccine-DerivedPolioviruses during a Large Outbreak in northern Nigeria	903
1312	JX274928	cVDPV	AFP	Multiple Independent Emergences of Type 2 Vaccine-DerivedPolioviruses during a Large Outbreak in northern Nigeria	903
1313	JX274927	cVDPV	AFP	Multiple Independent Emergences of Type 2 Vaccine-DerivedPolioviruses during a Large Outbreak in northern Nigeria	903
1314	JX274926	cVDPV	AFP	Multiple Independent Emergences of Type 2 Vaccine-DerivedPolioviruses during a Large Outbreak in northern Nigeria	903
1315	JX274925	cVDPV	AFP	Multiple Independent Emergences of Type 2 Vaccine-DerivedPolioviruses during a Large Outbreak in northern Nigeria	903
1316	JX274924	cVDPV	AFP	Multiple Independent Emergences of Type 2 Vaccine-DerivedPolioviruses during a Large Outbreak in northern Nigeria	903
1317	JX274923	cVDPV	AFP	Multiple Independent Emergences of Type 2 Vaccine-DerivedPolioviruses during a Large Outbreak in northern Nigeria	903
1318	JX274922	cVDPV	AFP	Multiple Independent Emergences of Type 2 Vaccine-DerivedPolioviruses during a Large Outbreak in northern Nigeria	903
1319	JX274921	cVDPV	AFP	Multiple Independent Emergences of Type 2 Vaccine-DerivedPolioviruses during a Large Outbreak in northern Nigeria	903
1320	JX274920	cVDPV	AFP	Multiple Independent Emergences of Type 2 Vaccine-DerivedPolioviruses during a Large Outbreak in northern Nigeria	903
1321	JX274919	cVDPV	AFP	Multiple Independent Emergences of Type 2 Vaccine-DerivedPolioviruses during a Large Outbreak in northern Nigeria	903
1322	JX274918	cVDPV	AFP	Multiple Independent Emergences of Type 2 Vaccine-DerivedPolioviruses during a Large Outbreak in northern Nigeria	903
1323	JX274917	cVDPV	AFP	Multiple Independent Emergences of Type 2 Vaccine-DerivedPolioviruses during a Large Outbreak in northern Nigeria	903
1324	JX274916	cVDPV	AFP	Multiple Independent Emergences of Type 2 Vaccine-DerivedPolioviruses during a Large Outbreak in northern Nigeria	903
1325	JX274915	cVDPV	AFP	Multiple Independent Emergences of Type 2 Vaccine-DerivedPolioviruses during a Large Outbreak in northern Nigeria	903
1326	JX274914	cVDPV	AFP	Multiple Independent Emergences of Type 2 Vaccine-DerivedPolioviruses during a Large Outbreak in northern Nigeria	903
1327	JX274913	cVDPV	AFP	Multiple Independent Emergences of Type 2 Vaccine-DerivedPolioviruses during a Large Outbreak in northern Nigeria	903
1328	JX274912	cVDPV	AFP	Multiple Independent Emergences of Type 2 Vaccine-DerivedPolioviruses during a Large Outbreak in northern Nigeria	903
1329	JX274911	cVDPV	AFP	Multiple Independent Emergences of Type 2 Vaccine-DerivedPolioviruses during a Large Outbreak in northern Nigeria	903
1330	JX274910	cVDPV	AFP	Multiple Independent Emergences of Type 2 Vaccine-DerivedPolioviruses during a Large Outbreak in northern Nigeria	903
1331	JX274909	cVDPV	AFP	Multiple Independent Emergences of Type 2 Vaccine-DerivedPolioviruses during a Large Outbreak in northern Nigeria	903
1332	JX274908	cVDPV	AFP	Multiple Independent Emergences of Type 2 Vaccine-DerivedPolioviruses during a Large Outbreak in northern Nigeria	903
1333	JX274907	cVDPV	AFP	Multiple Independent Emergences of Type 2 Vaccine-DerivedPolioviruses during a Large Outbreak in northern Nigeria	903
1334	JX274906	cVDPV	AFP	Multiple Independent Emergences of Type 2 Vaccine-DerivedPolioviruses during a Large Outbreak in northern Nigeria	903
1335	JX274905	cVDPV	AFP	Multiple Independent Emergences of Type 2 Vaccine-DerivedPolioviruses during a Large Outbreak in northern Nigeria	903
1336	JX274904	cVDPV	AFP	Multiple Independent Emergences of Type 2 Vaccine-DerivedPolioviruses during a Large Outbreak in northern Nigeria	903
1337	JX274903	cVDPV	AFP	Multiple Independent Emergences of Type 2 Vaccine-DerivedPolioviruses during a Large Outbreak in northern Nigeria	903
1338	JX274902	cVDPV	AFP	Multiple Independent Emergences of Type 2 Vaccine-DerivedPolioviruses during a Large Outbreak in northern Nigeria	903
1339	JX274901	cVDPV	AFP	Multiple Independent Emergences of Type 2 Vaccine-DerivedPolioviruses during a Large Outbreak in northern Nigeria	903
1340	JX274900	cVDPV	AFP	Multiple Independent Emergences of Type 2 Vaccine-DerivedPolioviruses during a Large Outbreak in northern Nigeria	903
1341	JX274899	cVDPV	AFP	Multiple Independent Emergences of Type 2 Vaccine-DerivedPolioviruses during a Large Outbreak in northern Nigeria	903
1342	JX274898	cVDPV	AFP	Multiple Independent Emergences of Type 2 Vaccine-DerivedPolioviruses during a Large Outbreak in northern Nigeria	903
1343	JX274897	cVDPV	AFP	Multiple Independent Emergences of Type 2 Vaccine-DerivedPolioviruses during a Large Outbreak in northern Nigeria	903
1344	JX274896	cVDPV	AFP	Multiple Independent Emergences of Type 2 Vaccine-DerivedPolioviruses during a Large Outbreak in northern Nigeria	903
1345	JX274895	cVDPV	AFP	Multiple Independent Emergences of Type 2 Vaccine-DerivedPolioviruses during a Large Outbreak in northern Nigeria	903
1346	JX274894	cVDPV	AFP	Multiple Independent Emergences of Type 2 Vaccine-DerivedPolioviruses during a Large Outbreak in northern Nigeria	903
1347	JX274893	cVDPV	AFP	Multiple Independent Emergences of Type 2 Vaccine-DerivedPolioviruses during a Large Outbreak in northern Nigeria	903
1348	JX274892	cVDPV	AFP	Multiple Independent Emergences of Type 2 Vaccine-DerivedPolioviruses during a Large Outbreak in northern Nigeria	903
1349	JX274891	cVDPV	AFP	Multiple Independent Emergences of Type 2 Vaccine-DerivedPolioviruses during a Large Outbreak in northern Nigeria	903
1350	JX274890	cVDPV	AFP	Multiple Independent Emergences of Type 2 Vaccine-DerivedPolioviruses during a Large Outbreak in northern Nigeria	903
1351	JX274889	cVDPV	AFP	Multiple Independent Emergences of Type 2 Vaccine-DerivedPolioviruses during a Large Outbreak in northern Nigeria	903
1352	JX274888	cVDPV	AFP	Multiple Independent Emergences of Type 2 Vaccine-DerivedPolioviruses during a Large Outbreak in northern Nigeria	903
1353	JX274887	cVDPV	AFP	Multiple Independent Emergences of Type 2 Vaccine-DerivedPolioviruses during a Large Outbreak in northern Nigeria	903
1354	JX274886	cVDPV	AFP	Multiple Independent Emergences of Type 2 Vaccine-DerivedPolioviruses during a Large Outbreak in northern Nigeria	903
1355	JX274885	cVDPV	AFP	Multiple Independent Emergences of Type 2 Vaccine-DerivedPolioviruses during a Large Outbreak in northern Nigeria	903
1356	JX274884	cVDPV	AFP	Multiple Independent Emergences of Type 2 Vaccine-DerivedPolioviruses during a Large Outbreak in northern Nigeria	903
1357	JX274883	cVDPV	AFP	Multiple Independent Emergences of Type 2 Vaccine-DerivedPolioviruses during a Large Outbreak in northern Nigeria	903
1358	JX274882	cVDPV	AFP	Multiple Independent Emergences of Type 2 Vaccine-DerivedPolioviruses during a Large Outbreak in northern Nigeria	903
1359	JX274881	cVDPV	AFP	Multiple Independent Emergences of Type 2 Vaccine-DerivedPolioviruses during a Large Outbreak in northern Nigeria	903
1360	JX274880	cVDPV	AFP	Multiple Independent Emergences of Type 2 Vaccine-DerivedPolioviruses during a Large Outbreak in northern Nigeria	903
1361	JX274879	cVDPV	AFP	Multiple Independent Emergences of Type 2 Vaccine-DerivedPolioviruses during a Large Outbreak in northern Nigeria	903
1362	JX274878	cVDPV	AFP	Multiple Independent Emergences of Type 2 Vaccine-DerivedPolioviruses during a Large Outbreak in northern Nigeria	903
1363	JX274877	cVDPV	AFP	Multiple Independent Emergences of Type 2 Vaccine-DerivedPolioviruses during a Large Outbreak in northern Nigeria	903
1364	JX274876	cVDPV	AFP	Multiple Independent Emergences of Type 2 Vaccine-DerivedPolioviruses during a Large Outbreak in northern Nigeria	903
1365	JX274875	cVDPV	AFP	Multiple Independent Emergences of Type 2 Vaccine-DerivedPolioviruses during a Large Outbreak in northern Nigeria	903
1366	JX274874	cVDPV	AFP	Multiple Independent Emergences of Type 2 Vaccine-DerivedPolioviruses during a Large Outbreak in northern Nigeria	903
1367	JX274872	cVDPV	AFP	Multiple Independent Emergences of Type 2 Vaccine-DerivedPolioviruses during a Large Outbreak in northern Nigeria	903
1368	JX274871	cVDPV	AFP	Multiple Independent Emergences of Type 2 Vaccine-DerivedPolioviruses during a Large Outbreak in northern Nigeria	903
1369	JX274870	cVDPV	AFP	Multiple Independent Emergences of Type 2 Vaccine-DerivedPolioviruses during a Large Outbreak in northern Nigeria	903
1370	JX274869	cVDPV	AFP	Multiple Independent Emergences of Type 2 Vaccine-DerivedPolioviruses during a Large Outbreak in northern Nigeria	903
1371	JX274868	cVDPV	AFP	Multiple Independent Emergences of Type 2 Vaccine-DerivedPolioviruses during a Large Outbreak in northern Nigeria	903
1372	JX274866	cVDPV	AFP	Multiple Independent Emergences of Type 2 Vaccine-DerivedPolioviruses during a Large Outbreak in northern Nigeria	903
1373	JX274865	cVDPV	AFP	Multiple Independent Emergences of Type 2 Vaccine-DerivedPolioviruses during a Large Outbreak in northern Nigeria	903
1374	JX274864	cVDPV	AFP	Multiple Independent Emergences of Type 2 Vaccine-DerivedPolioviruses during a Large Outbreak in northern Nigeria	903
1375	JX274863	cVDPV	AFP	Multiple Independent Emergences of Type 2 Vaccine-DerivedPolioviruses during a Large Outbreak in northern Nigeria	903
1376	JX274862	cVDPV	AFP	Multiple Independent Emergences of Type 2 Vaccine-DerivedPolioviruses during a Large Outbreak in northern Nigeria	903
1377	JX274861	cVDPV	AFP	Multiple Independent Emergences of Type 2 Vaccine-DerivedPolioviruses during a Large Outbreak in northern Nigeria	903
1378	JX274860	cVDPV	AFP	Multiple Independent Emergences of Type 2 Vaccine-DerivedPolioviruses during a Large Outbreak in northern Nigeria	903
1379	JX274859	cVDPV	AFP	Multiple Independent Emergences of Type 2 Vaccine-DerivedPolioviruses during a Large Outbreak in northern Nigeria	903
1380	JX274858	cVDPV	AFP	Multiple Independent Emergences of Type 2 Vaccine-DerivedPolioviruses during a Large Outbreak in northern Nigeria	903
1381	JX274857	cVDPV	AFP	Multiple Independent Emergences of Type 2 Vaccine-DerivedPolioviruses during a Large Outbreak in northern Nigeria	903
1382	JX274856	cVDPV	AFP	Multiple Independent Emergences of Type 2 Vaccine-DerivedPolioviruses during a Large Outbreak in northern Nigeria	903
1383	JX274855	cVDPV	AFP	Multiple Independent Emergences of Type 2 Vaccine-DerivedPolioviruses during a Large Outbreak in northern Nigeria	903
1384	JX274854	cVDPV	AFP	Multiple Independent Emergences of Type 2 Vaccine-DerivedPolioviruses during a Large Outbreak in northern Nigeria	903
1385	JX274853	cVDPV	AFP	Multiple Independent Emergences of Type 2 Vaccine-DerivedPolioviruses during a Large Outbreak in northern Nigeria	903
1386	JX274852	cVDPV	AFP	Multiple Independent Emergences of Type 2 Vaccine-DerivedPolioviruses during a Large Outbreak in northern Nigeria	903
1387	JX274851	cVDPV	AFP	Multiple Independent Emergences of Type 2 Vaccine-DerivedPolioviruses during a Large Outbreak in northern Nigeria	903
1388	JX274850	cVDPV	AFP	Multiple Independent Emergences of Type 2 Vaccine-DerivedPolioviruses during a Large Outbreak in northern Nigeria	903
1389	JX274849	cVDPV	AFP	Multiple Independent Emergences of Type 2 Vaccine-DerivedPolioviruses during a Large Outbreak in northern Nigeria	903
1390	JX274848	cVDPV	AFP	Multiple Independent Emergences of Type 2 Vaccine-DerivedPolioviruses during a Large Outbreak in northern Nigeria	903
1391	JX274847	cVDPV	AFP	Multiple Independent Emergences of Type 2 Vaccine-DerivedPolioviruses during a Large Outbreak in northern Nigeria	903
1392	JX274846	cVDPV	AFP	Multiple Independent Emergences of Type 2 Vaccine-DerivedPolioviruses during a Large Outbreak in northern Nigeria	903
1393	JX274845	cVDPV	AFP	Multiple Independent Emergences of Type 2 Vaccine-DerivedPolioviruses during a Large Outbreak in northern Nigeria	903
1394	JX274844	cVDPV	AFP	Multiple Independent Emergences of Type 2 Vaccine-DerivedPolioviruses during a Large Outbreak in northern Nigeria	903
1395	JX274843	cVDPV	AFP	Multiple Independent Emergences of Type 2 Vaccine-DerivedPolioviruses during a Large Outbreak in northern Nigeria	903
1396	JX274842	cVDPV	AFP	Multiple Independent Emergences of Type 2 Vaccine-DerivedPolioviruses during a Large Outbreak in northern Nigeria	903
1397	JX274841	cVDPV	AFP	Multiple Independent Emergences of Type 2 Vaccine-DerivedPolioviruses during a Large Outbreak in northern Nigeria	903
1398	JX274840	cVDPV	AFP	Multiple Independent Emergences of Type 2 Vaccine-DerivedPolioviruses during a Large Outbreak in northern Nigeria	903
1399	JX274839	cVDPV	AFP	Multiple Independent Emergences of Type 2 Vaccine-DerivedPolioviruses during a Large Outbreak in northern Nigeria	903
1400	JX274838	cVDPV	AFP	Multiple Independent Emergences of Type 2 Vaccine-DerivedPolioviruses during a Large Outbreak in northern Nigeria	903
1401	JX274837	cVDPV	AFP	Multiple Independent Emergences of Type 2 Vaccine-DerivedPolioviruses during a Large Outbreak in northern Nigeria	903
1402	JX274836	cVDPV	AFP	Multiple Independent Emergences of Type 2 Vaccine-DerivedPolioviruses during a Large Outbreak in northern Nigeria	903
1403	JX274835	cVDPV	AFP	Multiple Independent Emergences of Type 2 Vaccine-DerivedPolioviruses during a Large Outbreak in northern Nigeria	903
1404	JX274834	cVDPV	AFP	Multiple Independent Emergences of Type 2 Vaccine-DerivedPolioviruses during a Large Outbreak in northern Nigeria	903
1405	JX274833	cVDPV	AFP	Multiple Independent Emergences of Type 2 Vaccine-DerivedPolioviruses during a Large Outbreak in northern Nigeria	903
1406	JX274832	cVDPV	AFP	Multiple Independent Emergences of Type 2 Vaccine-DerivedPolioviruses during a Large Outbreak in northern Nigeria	903
1407	JX274831	cVDPV	AFP	Multiple Independent Emergences of Type 2 Vaccine-DerivedPolioviruses during a Large Outbreak in northern Nigeria	903
1408	JX274830	cVDPV	AFP	Multiple Independent Emergences of Type 2 Vaccine-DerivedPolioviruses during a Large Outbreak in northern Nigeria	903
1409	JX274829	cVDPV	AFP	Multiple Independent Emergences of Type 2 Vaccine-DerivedPolioviruses during a Large Outbreak in northern Nigeria	903
1410	JX274828	cVDPV	AFP	Multiple Independent Emergences of Type 2 Vaccine-DerivedPolioviruses during a Large Outbreak in northern Nigeria	903
1411	JX274827	cVDPV	AFP	Multiple Independent Emergences of Type 2 Vaccine-DerivedPolioviruses during a Large Outbreak in northern Nigeria	903
1412	JX274826	cVDPV	AFP	Multiple Independent Emergences of Type 2 Vaccine-DerivedPolioviruses during a Large Outbreak in northern Nigeria	903
1413	JX274825	cVDPV	AFP	Multiple Independent Emergences of Type 2 Vaccine-DerivedPolioviruses during a Large Outbreak in northern Nigeria	903
1414	JX274824	cVDPV	AFP	Multiple Independent Emergences of Type 2 Vaccine-DerivedPolioviruses during a Large Outbreak in northern Nigeria	903
1415	JX274823	cVDPV	AFP	Multiple Independent Emergences of Type 2 Vaccine-DerivedPolioviruses during a Large Outbreak in northern Nigeria	903
1416	JX274822	cVDPV	AFP	Multiple Independent Emergences of Type 2 Vaccine-DerivedPolioviruses during a Large Outbreak in northern Nigeria	903
1417	JX274821	cVDPV	AFP	Multiple Independent Emergences of Type 2 Vaccine-DerivedPolioviruses during a Large Outbreak in northern Nigeria	903
1418	JX274820	cVDPV	AFP	Multiple Independent Emergences of Type 2 Vaccine-DerivedPolioviruses during a Large Outbreak in northern Nigeria	903
1419	JX274819	cVDPV	AFP	Multiple Independent Emergences of Type 2 Vaccine-DerivedPolioviruses during a Large Outbreak in northern Nigeria	903
1420	JX274818	cVDPV	AFP	Multiple Independent Emergences of Type 2 Vaccine-DerivedPolioviruses during a Large Outbreak in northern Nigeria	903
1421	JX274817	cVDPV	AFP	Multiple Independent Emergences of Type 2 Vaccine-DerivedPolioviruses during a Large Outbreak in northern Nigeria	903
1422	JX274816	cVDPV	AFP	Multiple Independent Emergences of Type 2 Vaccine-DerivedPolioviruses during a Large Outbreak in northern Nigeria	903
1423	JX274815	cVDPV	AFP	Multiple Independent Emergences of Type 2 Vaccine-DerivedPolioviruses during a Large Outbreak in northern Nigeria	903
1424	JX274814	cVDPV	AFP	Multiple Independent Emergences of Type 2 Vaccine-DerivedPolioviruses during a Large Outbreak in northern Nigeria	903
1425	JX274813	cVDPV	AFP	Multiple Independent Emergences of Type 2 Vaccine-DerivedPolioviruses during a Large Outbreak in northern Nigeria	903
1426	JX274812	cVDPV	AFP	Multiple Independent Emergences of Type 2 Vaccine-DerivedPolioviruses during a Large Outbreak in northern Nigeria	903
1427	JX274811	cVDPV	AFP	Multiple Independent Emergences of Type 2 Vaccine-DerivedPolioviruses during a Large Outbreak in northern Nigeria	903
1428	JX274810	cVDPV	AFP	Multiple Independent Emergences of Type 2 Vaccine-DerivedPolioviruses during a Large Outbreak in northern Nigeria	903
1429	JX274809	cVDPV	AFP	Multiple Independent Emergences of Type 2 Vaccine-DerivedPolioviruses during a Large Outbreak in northern Nigeria	903
1430	JX274808	cVDPV	AFP	Multiple Independent Emergences of Type 2 Vaccine-DerivedPolioviruses during a Large Outbreak in northern Nigeria	903
1431	JX274807	cVDPV	AFP	Multiple Independent Emergences of Type 2 Vaccine-DerivedPolioviruses during a Large Outbreak in northern Nigeria	903
1432	JX274806	cVDPV	AFP	Multiple Independent Emergences of Type 2 Vaccine-DerivedPolioviruses during a Large Outbreak in northern Nigeria	903
1433	JX274805	cVDPV	AFP	Multiple Independent Emergences of Type 2 Vaccine-DerivedPolioviruses during a Large Outbreak in northern Nigeria	903
1434	JX274804	cVDPV	AFP	Multiple Independent Emergences of Type 2 Vaccine-DerivedPolioviruses during a Large Outbreak in northern Nigeria	903
1435	JX274803	cVDPV	AFP	Multiple Independent Emergences of Type 2 Vaccine-DerivedPolioviruses during a Large Outbreak in northern Nigeria	903
1436	JX274802	cVDPV	AFP	Multiple Independent Emergences of Type 2 Vaccine-DerivedPolioviruses during a Large Outbreak in northern Nigeria	903
1437	JX274801	cVDPV	AFP	Multiple Independent Emergences of Type 2 Vaccine-DerivedPolioviruses during a Large Outbreak in northern Nigeria	903
1438	JX274800	cVDPV	AFP	Multiple Independent Emergences of Type 2 Vaccine-DerivedPolioviruses during a Large Outbreak in northern Nigeria	903
1439	JX274799	cVDPV	AFP	Multiple Independent Emergences of Type 2 Vaccine-DerivedPolioviruses during a Large Outbreak in northern Nigeria	903
1440	JX274798	cVDPV	AFP	Multiple Independent Emergences of Type 2 Vaccine-DerivedPolioviruses during a Large Outbreak in northern Nigeria	903
1441	JX274797	cVDPV	AFP	Multiple Independent Emergences of Type 2 Vaccine-DerivedPolioviruses during a Large Outbreak in northern Nigeria	903
1442	JX274796	cVDPV	AFP	Multiple Independent Emergences of Type 2 Vaccine-DerivedPolioviruses during a Large Outbreak in northern Nigeria	903
1443	JX274795	cVDPV	AFP	Multiple Independent Emergences of Type 2 Vaccine-DerivedPolioviruses during a Large Outbreak in northern Nigeria	903
1444	JX274794	cVDPV	AFP	Multiple Independent Emergences of Type 2 Vaccine-DerivedPolioviruses during a Large Outbreak in northern Nigeria	903
1445	JX274793	cVDPV	AFP	Multiple Independent Emergences of Type 2 Vaccine-DerivedPolioviruses during a Large Outbreak in northern Nigeria	903
1446	JX274792	cVDPV	AFP	Multiple Independent Emergences of Type 2 Vaccine-DerivedPolioviruses during a Large Outbreak in northern Nigeria	903
1447	JX274791	cVDPV	AFP	Multiple Independent Emergences of Type 2 Vaccine-DerivedPolioviruses during a Large Outbreak in northern Nigeria	903
1448	JX274790	cVDPV	AFP	Multiple Independent Emergences of Type 2 Vaccine-DerivedPolioviruses during a Large Outbreak in northern Nigeria	903
1449	JX274789	cVDPV	AFP	Multiple Independent Emergences of Type 2 Vaccine-DerivedPolioviruses during a Large Outbreak in northern Nigeria	903
1450	JX274788	cVDPV	AFP	Multiple Independent Emergences of Type 2 Vaccine-DerivedPolioviruses during a Large Outbreak in northern Nigeria	903
1451	JX274787	cVDPV	AFP	Multiple Independent Emergences of Type 2 Vaccine-DerivedPolioviruses during a Large Outbreak in northern Nigeria	903
1452	JX274786	cVDPV	AFP	Multiple Independent Emergences of Type 2 Vaccine-DerivedPolioviruses during a Large Outbreak in northern Nigeria	903
1453	JX274785	cVDPV	AFP	Multiple Independent Emergences of Type 2 Vaccine-DerivedPolioviruses during a Large Outbreak in northern Nigeria	903
1454	JX274783	cVDPV	AFP	Multiple Independent Emergences of Type 2 Vaccine-DerivedPolioviruses during a Large Outbreak in northern Nigeria	903
1455	JX274782	cVDPV	AFP	Multiple Independent Emergences of Type 2 Vaccine-DerivedPolioviruses during a Large Outbreak in northern Nigeria	903
1456	JX274781	cVDPV	AFP	Multiple Independent Emergences of Type 2 Vaccine-DerivedPolioviruses during a Large Outbreak in northern Nigeria	903
1457	JX274780	cVDPV	AFP	Multiple Independent Emergences of Type 2 Vaccine-DerivedPolioviruses during a Large Outbreak in northern Nigeria	903
1458	JX274779	cVDPV	AFP	Multiple Independent Emergences of Type 2 Vaccine-DerivedPolioviruses during a Large Outbreak in northern Nigeria	903
1459	JX274778	cVDPV	AFP	Multiple Independent Emergences of Type 2 Vaccine-DerivedPolioviruses during a Large Outbreak in northern Nigeria	903
1460	JX274777	cVDPV	AFP	Multiple Independent Emergences of Type 2 Vaccine-DerivedPolioviruses during a Large Outbreak in northern Nigeria	903
1461	JX274776	cVDPV	AFP	Multiple Independent Emergences of Type 2 Vaccine-DerivedPolioviruses during a Large Outbreak in northern Nigeria	903
1462	JX274775	cVDPV	AFP	Multiple Independent Emergences of Type 2 Vaccine-DerivedPolioviruses during a Large Outbreak in northern Nigeria	903
1463	JX274774	cVDPV	AFP	Multiple Independent Emergences of Type 2 Vaccine-DerivedPolioviruses during a Large Outbreak in northern Nigeria	903
1464	JX274773	cVDPV	AFP	Multiple Independent Emergences of Type 2 Vaccine-DerivedPolioviruses during a Large Outbreak in northern Nigeria	903
1465	JX274770	cVDPV	AFP	Multiple Independent Emergences of Type 2 Vaccine-DerivedPolioviruses during a Large Outbreak in northern Nigeria	903
1466	JX274769	cVDPV	AFP	Multiple Independent Emergences of Type 2 Vaccine-DerivedPolioviruses during a Large Outbreak in northern Nigeria	903
1467	JX274768	cVDPV	AFP	Multiple Independent Emergences of Type 2 Vaccine-DerivedPolioviruses during a Large Outbreak in northern Nigeria	903
1468	JX274767	cVDPV	AFP	Multiple Independent Emergences of Type 2 Vaccine-DerivedPolioviruses during a Large Outbreak in northern Nigeria	903
1469	JX274766	cVDPV	AFP	Multiple Independent Emergences of Type 2 Vaccine-DerivedPolioviruses during a Large Outbreak in northern Nigeria	903
1470	JX274765	cVDPV	AFP	Multiple Independent Emergences of Type 2 Vaccine-DerivedPolioviruses during a Large Outbreak in northern Nigeria	903
1471	JX274764	cVDPV	AFP	Multiple Independent Emergences of Type 2 Vaccine-DerivedPolioviruses during a Large Outbreak in northern Nigeria	903
1472	JX274763	cVDPV	AFP	Multiple Independent Emergences of Type 2 Vaccine-DerivedPolioviruses during a Large Outbreak in northern Nigeria	903
1473	JX274762	cVDPV	AFP	Multiple Independent Emergences of Type 2 Vaccine-DerivedPolioviruses during a Large Outbreak in northern Nigeria	903
1474	JX274761	cVDPV	AFP	Multiple Independent Emergences of Type 2 Vaccine-DerivedPolioviruses during a Large Outbreak in northern Nigeria	903
1475	JX274760	cVDPV	AFP	Multiple Independent Emergences of Type 2 Vaccine-DerivedPolioviruses during a Large Outbreak in northern Nigeria	903
1476	JX274756	cVDPV	AFP	Multiple Independent Emergences of Type 2 Vaccine-DerivedPolioviruses during a Large Outbreak in northern Nigeria	903
1477	JX274755	cVDPV	AFP	Multiple Independent Emergences of Type 2 Vaccine-DerivedPolioviruses during a Large Outbreak in northern Nigeria	903
1478	JX274754	cVDPV	AFP	Multiple Independent Emergences of Type 2 Vaccine-DerivedPolioviruses during a Large Outbreak in northern Nigeria	903
1479	JX274753	cVDPV	AFP	Multiple Independent Emergences of Type 2 Vaccine-DerivedPolioviruses during a Large Outbreak in northern Nigeria	903
1480	JX274752	cVDPV	AFP	Multiple Independent Emergences of Type 2 Vaccine-DerivedPolioviruses during a Large Outbreak in northern Nigeria	903
1481	JX274751	cVDPV	AFP	Multiple Independent Emergences of Type 2 Vaccine-DerivedPolioviruses during a Large Outbreak in northern Nigeria	903
1482	JX274750	cVDPV	AFP	Multiple Independent Emergences of Type 2 Vaccine-DerivedPolioviruses during a Large Outbreak in northern Nigeria	903
1483	JX274749	cVDPV	AFP	Multiple Independent Emergences of Type 2 Vaccine-DerivedPolioviruses during a Large Outbreak in northern Nigeria	903
1484	JX274748	cVDPV	AFP	Multiple Independent Emergences of Type 2 Vaccine-DerivedPolioviruses during a Large Outbreak in northern Nigeria	903
1485	JX274747	cVDPV	AFP	Multiple Independent Emergences of Type 2 Vaccine-DerivedPolioviruses during a Large Outbreak in northern Nigeria	903
1486	JX274746	cVDPV	AFP	Multiple Independent Emergences of Type 2 Vaccine-DerivedPolioviruses during a Large Outbreak in northern Nigeria	903
1487	JX274745	cVDPV	AFP	Multiple Independent Emergences of Type 2 Vaccine-DerivedPolioviruses during a Large Outbreak in northern Nigeria	903
1488	JX274744	cVDPV	AFP	Multiple Independent Emergences of Type 2 Vaccine-DerivedPolioviruses during a Large Outbreak in northern Nigeria	903
1489	JX274743	cVDPV	AFP	Multiple Independent Emergences of Type 2 Vaccine-DerivedPolioviruses during a Large Outbreak in northern Nigeria	903
1490	JX274742	cVDPV	AFP	Multiple Independent Emergences of Type 2 Vaccine-DerivedPolioviruses during a Large Outbreak in northern Nigeria	903
1491	JX274741	cVDPV	AFP	Multiple Independent Emergences of Type 2 Vaccine-DerivedPolioviruses during a Large Outbreak in northern Nigeria	903
1492	JX274740	cVDPV	AFP	Multiple Independent Emergences of Type 2 Vaccine-DerivedPolioviruses during a Large Outbreak in northern Nigeria	903
1493	JX274739	cVDPV	AFP	Multiple Independent Emergences of Type 2 Vaccine-DerivedPolioviruses during a Large Outbreak in northern Nigeria	903
1494	JX274738	cVDPV	AFP	Multiple Independent Emergences of Type 2 Vaccine-DerivedPolioviruses during a Large Outbreak in northern Nigeria	903
1495	JX274737	cVDPV	AFP	Multiple Independent Emergences of Type 2 Vaccine-DerivedPolioviruses during a Large Outbreak in northern Nigeria	903
1496	JX274736	cVDPV	AFP	Multiple Independent Emergences of Type 2 Vaccine-DerivedPolioviruses during a Large Outbreak in northern Nigeria	903
1497	JX274735	cVDPV	AFP	Multiple Independent Emergences of Type 2 Vaccine-DerivedPolioviruses during a Large Outbreak in northern Nigeria	903
1498	JX274734	cVDPV	AFP	Multiple Independent Emergences of Type 2 Vaccine-DerivedPolioviruses during a Large Outbreak in northern Nigeria	903
1499	JX274733	cVDPV	AFP	Multiple Independent Emergences of Type 2 Vaccine-DerivedPolioviruses during a Large Outbreak in northern Nigeria	903
1500	JX274732	cVDPV	AFP	Multiple Independent Emergences of Type 2 Vaccine-DerivedPolioviruses during a Large Outbreak in northern Nigeria	903
1501	JX274731	cVDPV	AFP	Multiple Independent Emergences of Type 2 Vaccine-DerivedPolioviruses during a Large Outbreak in northern Nigeria	903
1502	JX274730	cVDPV	AFP	Multiple Independent Emergences of Type 2 Vaccine-DerivedPolioviruses during a Large Outbreak in northern Nigeria	903
1503	JX274729	cVDPV	AFP	Multiple Independent Emergences of Type 2 Vaccine-DerivedPolioviruses during a Large Outbreak in northern Nigeria	903
1504	JX274728	cVDPV	AFP	Multiple Independent Emergences of Type 2 Vaccine-DerivedPolioviruses during a Large Outbreak in northern Nigeria	903
1505	JX274727	cVDPV	AFP	Multiple Independent Emergences of Type 2 Vaccine-DerivedPolioviruses during a Large Outbreak in northern Nigeria	903
1506	JX274726	cVDPV	AFP	Multiple Independent Emergences of Type 2 Vaccine-DerivedPolioviruses during a Large Outbreak in northern Nigeria	903
1507	JX274725	cVDPV	AFP	Multiple Independent Emergences of Type 2 Vaccine-DerivedPolioviruses during a Large Outbreak in northern Nigeria	903
1508	JX274724	cVDPV	AFP	Multiple Independent Emergences of Type 2 Vaccine-DerivedPolioviruses during a Large Outbreak in northern Nigeria	903
1509	JX274723	cVDPV	AFP	Multiple Independent Emergences of Type 2 Vaccine-DerivedPolioviruses during a Large Outbreak in northern Nigeria	903
1510	JX274721	cVDPV	AFP	Multiple Independent Emergences of Type 2 Vaccine-DerivedPolioviruses during a Large Outbreak in northern Nigeria	903
1511	JX274720	cVDPV	AFP	Multiple Independent Emergences of Type 2 Vaccine-DerivedPolioviruses during a Large Outbreak in northern Nigeria	903
1512	JX274719	cVDPV	AFP	Multiple Independent Emergences of Type 2 Vaccine-DerivedPolioviruses during a Large Outbreak in northern Nigeria	903
1513	JX274718	cVDPV	AFP	Multiple Independent Emergences of Type 2 Vaccine-DerivedPolioviruses during a Large Outbreak in northern Nigeria	903
1514	JX274717	cVDPV	AFP	Multiple Independent Emergences of Type 2 Vaccine-DerivedPolioviruses during a Large Outbreak in northern Nigeria	903
1515	JX274716	cVDPV	AFP	Multiple Independent Emergences of Type 2 Vaccine-DerivedPolioviruses during a Large Outbreak in northern Nigeria	903
1516	JX274715	cVDPV	AFP	Multiple Independent Emergences of Type 2 Vaccine-DerivedPolioviruses during a Large Outbreak in northern Nigeria	903
1517	JX274714	cVDPV	AFP	Multiple Independent Emergences of Type 2 Vaccine-DerivedPolioviruses during a Large Outbreak in northern Nigeria	903
1518	JX274713	cVDPV	AFP	Multiple Independent Emergences of Type 2 Vaccine-DerivedPolioviruses during a Large Outbreak in northern Nigeria	903
1519	JX274712	cVDPV	AFP	Multiple Independent Emergences of Type 2 Vaccine-DerivedPolioviruses during a Large Outbreak in northern Nigeria	903
1520	JX274711	cVDPV	AFP	Multiple Independent Emergences of Type 2 Vaccine-DerivedPolioviruses during a Large Outbreak in northern Nigeria	903
1521	JX274710	cVDPV	AFP	Multiple Independent Emergences of Type 2 Vaccine-DerivedPolioviruses during a Large Outbreak in northern Nigeria	903
1522	JX274709	cVDPV	AFP	Multiple Independent Emergences of Type 2 Vaccine-DerivedPolioviruses during a Large Outbreak in northern Nigeria	903
1523	JX274708	cVDPV	AFP	Multiple Independent Emergences of Type 2 Vaccine-DerivedPolioviruses during a Large Outbreak in northern Nigeria	903
1524	JX274707	cVDPV	AFP	Multiple Independent Emergences of Type 2 Vaccine-DerivedPolioviruses during a Large Outbreak in northern Nigeria	903
1525	JX274706	cVDPV	AFP	Multiple Independent Emergences of Type 2 Vaccine-DerivedPolioviruses during a Large Outbreak in northern Nigeria	903
1526	JX274705	cVDPV	AFP	Multiple Independent Emergences of Type 2 Vaccine-DerivedPolioviruses during a Large Outbreak in northern Nigeria	903
1527	JX274704	cVDPV	AFP	Multiple Independent Emergences of Type 2 Vaccine-DerivedPolioviruses during a Large Outbreak in northern Nigeria	903
1528	JX274703	cVDPV	AFP	Multiple Independent Emergences of Type 2 Vaccine-DerivedPolioviruses during a Large Outbreak in northern Nigeria	903
1529	JX274702	cVDPV	AFP	Multiple Independent Emergences of Type 2 Vaccine-DerivedPolioviruses during a Large Outbreak in northern Nigeria	903
1530	JX274701	cVDPV	AFP	Multiple Independent Emergences of Type 2 Vaccine-DerivedPolioviruses during a Large Outbreak in northern Nigeria	903
1531	JX274700	cVDPV	AFP	Multiple Independent Emergences of Type 2 Vaccine-DerivedPolioviruses during a Large Outbreak in northern Nigeria	903
1532	JX274699	cVDPV	AFP	Multiple Independent Emergences of Type 2 Vaccine-DerivedPolioviruses during a Large Outbreak in northern Nigeria	903
1533	JX274698	cVDPV	AFP	Multiple Independent Emergences of Type 2 Vaccine-DerivedPolioviruses during a Large Outbreak in northern Nigeria	903
1534	JX274697	cVDPV	AFP	Multiple Independent Emergences of Type 2 Vaccine-DerivedPolioviruses during a Large Outbreak in northern Nigeria	903
1535	JX274696	cVDPV	AFP	Multiple Independent Emergences of Type 2 Vaccine-DerivedPolioviruses during a Large Outbreak in northern Nigeria	903
1536	JX274693	cVDPV	AFP	Multiple Independent Emergences of Type 2 Vaccine-DerivedPolioviruses during a Large Outbreak in northern Nigeria	903
1537	JX274691	cVDPV	AFP	Multiple Independent Emergences of Type 2 Vaccine-DerivedPolioviruses during a Large Outbreak in northern Nigeria	903
1538	JX274690	cVDPV	AFP	Multiple Independent Emergences of Type 2 Vaccine-DerivedPolioviruses during a Large Outbreak in northern Nigeria	903
1539	JX274689	cVDPV	AFP	Multiple Independent Emergences of Type 2 Vaccine-DerivedPolioviruses during a Large Outbreak in northern Nigeria	903
1540	JX274687	cVDPV	AFP	Multiple Independent Emergences of Type 2 Vaccine-DerivedPolioviruses during a Large Outbreak in northern Nigeria	903
1541	JX274686	cVDPV	AFP	Multiple Independent Emergences of Type 2 Vaccine-DerivedPolioviruses during a Large Outbreak in northern Nigeria	903
1542	JX274685	cVDPV	AFP	Multiple Independent Emergences of Type 2 Vaccine-DerivedPolioviruses during a Large Outbreak in northern Nigeria	903
1543	JX274684	cVDPV	AFP	Multiple Independent Emergences of Type 2 Vaccine-DerivedPolioviruses during a Large Outbreak in northern Nigeria	903
1544	JX274683	cVDPV	AFP	Multiple Independent Emergences of Type 2 Vaccine-DerivedPolioviruses during a Large Outbreak in northern Nigeria	903
1545	JX274682	cVDPV	AFP	Multiple Independent Emergences of Type 2 Vaccine-DerivedPolioviruses during a Large Outbreak in northern Nigeria	903
1546	JX274681	cVDPV	AFP	Multiple Independent Emergences of Type 2 Vaccine-DerivedPolioviruses during a Large Outbreak in northern Nigeria	903
1547	JX274680	cVDPV	AFP	Multiple Independent Emergences of Type 2 Vaccine-DerivedPolioviruses during a Large Outbreak in northern Nigeria	903
1548	KC136311	SabinLike	AFP	Two Cases of Fatal Respiratory Failure Causing By PoliovirusVaccine Strain	903
1549	AB739057	SabinLike	healthy	Molecular typing of human enteroviruses from healthy children inYunnan province, 2011	903
1550	JN688975	SabinLike	AFP	A RT-PCR method for selective amplification and phenotypiccharacterization of all three serotypes of Sabin-related polioviruses from viral mixtures	903
1551	JN688974	SabinLike	AFP	A RT-PCR method for selective amplification and phenotypiccharacterization of all three serotypes of Sabin-related polioviruses from viral mixtures	903
1552	JN688973	VDPV	AFP	A RT-PCR method for selective amplification and phenotypiccharacterization of all three serotypes of Sabin-related polioviruses from viral mixtures	903
1553	JN688972	SabinLike	AFP	A RT-PCR method for selective amplification and phenotypiccharacterization of all three serotypes of Sabin-related polioviruses from viral mixtures	903
1554	JN688971	SabinLike	AFP	A RT-PCR method for selective amplification and phenotypiccharacterization of all three serotypes of Sabin-related polioviruses from viral mixtures	903
1555	JQ613995	cVDPV	environmental	Detection of imported wild polioviruses and of vaccine-derivedpolioviruses by environmental surveillance in egypt	903
1556	JQ613994	cVDPV	environmental	Detection of imported wild polioviruses and of vaccine-derivedpolioviruses by environmental surveillance in egypt	903
1557	JQ613993	cVDPV	environmental	Detection of imported wild polioviruses and of vaccine-derivedpolioviruses by environmental surveillance in egypt	903
1558	JQ613992	cVDPV	environmental	Detection of imported wild polioviruses and of vaccine-derivedpolioviruses by environmental surveillance in egypt	903
1559	JQ613991	cVDPV	environmental	Detection of imported wild polioviruses and of vaccine-derivedpolioviruses by environmental surveillance in egypt	903
1560	JQ613990	cVDPV	environmental	Detection of imported wild polioviruses and of vaccine-derivedpolioviruses by environmental surveillance in egypt	903
1561	JQ613989	cVDPV	environmental	Detection of imported wild polioviruses and of vaccine-derivedpolioviruses by environmental surveillance in egypt	903
1562	JQ613988	cVDPV	environmental	Detection of imported wild polioviruses and of vaccine-derivedpolioviruses by environmental surveillance in egypt	903
1563	JQ613987	cVDPV	environmental	Detection of imported wild polioviruses and of vaccine-derivedpolioviruses by environmental surveillance in egypt	903
1564	JQ613986	cVDPV	environmental	Detection of imported wild polioviruses and of vaccine-derivedpolioviruses by environmental surveillance in egypt	903
1565	JQ613985	cVDPV	environmental	Detection of imported wild polioviruses and of vaccine-derivedpolioviruses by environmental surveillance in egypt	903
1566	JQ613984	cVDPV	environmental	Detection of imported wild polioviruses and of vaccine-derivedpolioviruses by environmental surveillance in egypt	903
1567	FJ609776	SabinLike	unknown	Study of antigenic evolution of vaccine poliovirus strains and determination of their immunological properties in Greek population	903
1568	FJ609774	SabinLike	unknown	Study of antigenic evolution of vaccine poliovirus strains and determination of their immunological properties in Greek population	903
1569	FJ609773	SabinLike	unknown	Study of antigenic evolution of vaccine poliovirus strains and determination of their immunological properties in Greek population	903
1570	FJ609771	SabinLike	unknown	Study of antigenic evolution of vaccine poliovirus strains and determination of their immunological properties in Greek population	903
1571	FJ609766	SabinLike	unknown	Study of antigenic evolution of vaccine poliovirus strains and determination of their immunological properties in Greek population	903
1572	FJ609765	SabinLike	unknown	Study of antigenic evolution of vaccine poliovirus strains and determination of their immunological properties in Greek population	903
1573	FJ609764	SabinLike	unknown	Study of antigenic evolution of vaccine poliovirus strains and determination of their immunological properties in Greek population	903
1574	FJ436998	VDPV	environmental	Environmental Poliovirus Surveillance in Switzerland 2006-2008	903
1575	FJ436997	VDPV	environmental	Environmental Poliovirus Surveillance in Switzerland 2006-2008	903
1576	FJ436995	VDPV	environmental	Environmental Poliovirus Surveillance in Switzerland 2006-2008	903
1577	EU598479	SabinLike	unknown	Determination of the role of mutations and recombination in growthrates of Poliovirus vaccine strains	903
1578	EU598478	SabinLike	unknown	Determination of the role of mutations and recombination in growthrates of Poliovirus vaccine strains	903
1579	EF490681	SabinLike	environmental	Isolation of sabin-like polioviruses from wastewater in a countryusing inactivated polio vaccine	903
1580	EF490677	SabinLike	environmental	Isolation of sabin-like polioviruses from wastewater in a countryusing inactivated polio vaccine	903
1581	EF490676	SabinLike	environmental	Isolation of sabin-like polioviruses from wastewater in a countryusing inactivated polio vaccine	903
1582	EF490675	SabinLike	environmental	Isolation of sabin-like polioviruses from wastewater in a countryusing inactivated polio vaccine	903
1583	EF490674	SabinLike	environmental	Isolation of sabin-like polioviruses from wastewater in a countryusing inactivated polio vaccine	903
1584	EF490673	SabinLike	environmental	Isolation of sabin-like polioviruses from wastewater in a countryusing inactivated polio vaccine	903
1585	EF490672	SabinLike	environmental	Isolation of sabin-like polioviruses from wastewater in a countryusing inactivated polio vaccine	903
1586	EF490671	SabinLike	environmental	Isolation of sabin-like polioviruses from wastewater in a countryusing inactivated polio vaccine	903
1587	EF490670	SabinLike	environmental	Isolation of sabin-like polioviruses from wastewater in a countryusing inactivated polio vaccine	903
1588	DQ787796	SabinLike	healthy	Use of mutational pattern in 5'-NCR and VP1 regions of poliovirusesfor molecular diagnosis	903
1589	DQ787795	SabinLike	healthy	Use of mutational pattern in 5'-NCR and VP1 regions of poliovirusesfor molecular diagnosis	903
1590	DQ787794	SabinLike	AFP	Use of mutational pattern in 5'-NCR and VP1 regions of poliovirusesfor molecular diagnosis	903
1591	DQ787793	SabinLike	healthy	Use of mutational pattern in 5'-NCR and VP1 regions of poliovirusesfor molecular diagnosis	903
1592	DQ787792	SabinLike	AFP	Use of mutational pattern in 5'-NCR and VP1 regions of poliovirusesfor molecular diagnosis	903
1593	DQ787791	SabinLike	healthy	Use of mutational pattern in 5'-NCR and VP1 regions of poliovirusesfor molecular diagnosis	903
1594	DQ787790	SabinLike	AFP	Use of mutational pattern in 5'-NCR and VP1 regions of poliovirusesfor molecular diagnosis	903
1595	DQ787789	SabinLike	healthy	Use of mutational pattern in 5'-NCR and VP1 regions of poliovirusesfor molecular diagnosis	903
1596	DQ787788	SabinLike	healthy	Use of mutational pattern in 5'-NCR and VP1 regions of poliovirusesfor molecular diagnosis	903
1597	DQ787787	SabinLike	healthy	Use of mutational pattern in 5'-NCR and VP1 regions of poliovirusesfor molecular diagnosis	903
1598	DQ787786	SabinLike	healthy	Use of mutational pattern in 5'-NCR and VP1 regions of poliovirusesfor molecular diagnosis	903
1599	DQ841140	SabinLike	environmental	Isolation of sabin-like polioviruses from wastewater in a countryusing inactivated polio vaccine	903
1600	DQ841139	SabinLike	environmental	Isolation of sabin-like polioviruses from wastewater in a countryusing inactivated polio vaccine	903
1601	DQ841138	SabinLike	environmental	Isolation of sabin-like polioviruses from wastewater in a countryusing inactivated polio vaccine	903
1602	DQ841137	SabinLike	environmental	Isolation of sabin-like polioviruses from wastewater in a countryusing inactivated polio vaccine	903
1603	DQ841136	SabinLike	environmental	Isolation of sabin-like polioviruses from wastewater in a countryusing inactivated polio vaccine	903
1604	DQ841135	SabinLike	environmental	Isolation of sabin-like polioviruses from wastewater in a countryusing inactivated polio vaccine	903
1605	DQ841133	SabinLike	environmental	Isolation of sabin-like polioviruses from wastewater in a countryusing inactivated polio vaccine	903
1606	DQ841132	SabinLike	environmental	Isolation of sabin-like polioviruses from wastewater in a countryusing inactivated polio vaccine	903
1607	DQ841131	SabinLike	environmental	Isolation of sabin-like polioviruses from wastewater in a countryusing inactivated polio vaccine	903
1608	DQ841130	SabinLike	environmental	Isolation of sabin-like polioviruses from wastewater in a countryusing inactivated polio vaccine	903
1609	DQ841129	SabinLike	environmental	Isolation of sabin-like polioviruses from wastewater in a countryusing inactivated polio vaccine	903
1610	DQ841128	SabinLike	environmental	Isolation of sabin-like polioviruses from wastewater in a countryusing inactivated polio vaccine	903
1611	AY945795	SabinLike	AFP	Detection of unusual mutation within the VP1 region of differentre-isolates of poliovirus Sabin vaccine	903
1612	AY945794	SabinLike	AFP	Detection of unusual mutation within the VP1 region of differentre-isolates of poliovirus Sabin vaccine	903
1613	AY945793	SabinLike	AFP	Detection of unusual mutation within the VP1 region of differentre-isolates of poliovirus Sabin vaccine	903
1614	AY945792	SabinLike	AFP	Detection of unusual mutation within the VP1 region of differentre-isolates of poliovirus Sabin vaccine	903
1615	AY945791	SabinLike	AFP	Detection of unusual mutation within the VP1 region of differentre-isolates of poliovirus Sabin vaccine	903
1616	AM774330	cVDPV	healthy	Co-circulation and evolution of polioviruses and species Centeroviruses in a district of Madagascar	903
1617	AM774329	cVDPV	healthy	Co-circulation and evolution of polioviruses and species Centeroviruses in a district of Madagascar	903
1618	AJ288067	VDPV	environmental	A highly evolved derivative of the type 2 oral poliovaccine strainisolated from sewage in Israel: molecular and antigenic characterization	903
1619	AJ288066	VDPV	environmental	A highly evolved derivative of the type 2 oral poliovaccine strainisolated from sewage in Israel: molecular and antigenic characterization	903
1620	AJ288065	VDPV	environmental	A highly evolved derivative of the type 2 oral poliovaccine strainisolated from sewage in Israel: molecular and antigenic characterization	903
1621	AJ288064	VDPV	environmental	A highly evolved derivative of the type 2 oral poliovaccine strainisolated from sewage in Israel: molecular and antigenic characterization	903
1622	AJ288063	VDPV	environmental	A highly evolved derivative of the type 2 oral poliovaccine strainisolated from sewage in Israel: molecular and antigenic characterization	903
1623	AB976096	SabinLike	environmental	Molecular typing of enteroviruses isolated from sewage samples,Yunnan province, China, 2013	903
1624	AB976095	SabinLike	environmental	Molecular typing of enteroviruses isolated from sewage samples,Yunnan province, China, 2013	903
1625	AB813053	SabinLike	unknownStool	Molecular typing of enteroviruses in Yuxi city, Yunnan province,China, 2011(part 2)	903
1626	AB829561	SabinLike	environmental	Environmental surveillance of poliovirus in sewage water around theintroduction period for inactivated polio vaccine in Japan	900
1627	AB467767	SabinLike	healthy	Shedding of vaccine viruses with increased antigenic and geneticdivergence after vaccination of newborns with monovalent type 1 oral poliovirus vaccine	900
1628	AB467800	SabinLike	healthy	Shedding of vaccine viruses with increased antigenic and geneticdivergence after vaccination of newborns with monovalent type 1 oral poliovirus vaccine	900
1629	AB467793	SabinLike	healthy	Shedding of vaccine viruses with increased antigenic and geneticdivergence after vaccination of newborns with monovalent type 1 oral poliovirus vaccine	900
1630	AB467788	SabinLike	healthy	Shedding of vaccine viruses with increased antigenic and geneticdivergence after vaccination of newborns with monovalent type 1 oral poliovirus vaccine	900
1631	AB467762	SabinLike	healthy	Shedding of vaccine viruses with increased antigenic and geneticdivergence after vaccination of newborns with monovalent type 1 oral poliovirus vaccine	897
1632	AB467772	SabinLike	healthy	Shedding of vaccine viruses with increased antigenic and geneticdivergence after vaccination of newborns with monovalent type 1 oral poliovirus vaccine	897
1633	JX274772	cVDPV	AFP	Multiple Independent Emergences of Type 2 Vaccine-DerivedPolioviruses during a Large Outbreak in northern Nigeria	897
1634	JX274771	cVDPV	AFP	Multiple Independent Emergences of Type 2 Vaccine-DerivedPolioviruses during a Large Outbreak in northern Nigeria	897
1635	JX274759	cVDPV	AFP	Multiple Independent Emergences of Type 2 Vaccine-DerivedPolioviruses during a Large Outbreak in northern Nigeria	892
1636	JX274867	cVDPV	AFP	Multiple Independent Emergences of Type 2 Vaccine-DerivedPolioviruses during a Large Outbreak in northern Nigeria	887
1637	JX274758	cVDPV	AFP	Multiple Independent Emergences of Type 2 Vaccine-DerivedPolioviruses during a Large Outbreak in northern Nigeria	885
1638	JX274722	cVDPV	AFP	Multiple Independent Emergences of Type 2 Vaccine-DerivedPolioviruses during a Large Outbreak in northern Nigeria	884
1639	JX274873	cVDPV	AFP	Multiple Independent Emergences of Type 2 Vaccine-DerivedPolioviruses during a Large Outbreak in northern Nigeria	882
1640	AB467810	SabinLike	healthy	Shedding of vaccine viruses with increased antigenic and geneticdivergence after vaccination of newborns with monovalent type 1 oral poliovirus vaccine	858
1641	AB467809	SabinLike	healthy	Shedding of vaccine viruses with increased antigenic and geneticdivergence after vaccination of newborns with monovalent type 1 oral poliovirus vaccine	858
1642	JX274784	cVDPV	AFP	Multiple Independent Emergences of Type 2 Vaccine-DerivedPolioviruses during a Large Outbreak in northern Nigeria	818
