# Supplementary material for: From vaccine to pathogen: Modeling Sabin 2 vaccine virus reversion and evolutionary epidemiology in Matlab, Bangladesh
Source: Virus Evol. 2023 Jul 8;9(2):vead044. doi: 10.1093/ve/vead044 (PMC10491863; doi:10.1093/ve/vead044)
Supplement: vead044_Supp [file vead044_supp.zip › suppl_data/Supplemental File 2 whole_genome_sequences.csv]

	accession	classification	samplingFrame	paper	length
0	AY184220	Sabin2	Sabin 2	Mutations in Sabin 2 strain of poliovirus and stability ofattenuation phenotype	2207
1	KX162717	SabinLike	AFP	High-Throughput Next Generation Sequencing of Polioviruses	2207
2	KX162716	cVDPV	AFP	High-Throughput Next Generation Sequencing of Polioviruses	2207
3	KX162715	cVDPV	AFP	High-Throughput Next Generation Sequencing of Polioviruses	2207
4	KX162714	cVDPV	AFP	High-Throughput Next Generation Sequencing of Polioviruses	2207
5	KX162713	cVDPV	AFP	High-Throughput Next Generation Sequencing of Polioviruses	2207
6	KX162712	cVDPV	AFP	High-Throughput Next Generation Sequencing of Polioviruses	2207
7	KX162711	cVDPV	AFP	High-Throughput Next Generation Sequencing of Polioviruses	2207
8	KX162707	cVDPV	AFP	High-Throughput Next Generation Sequencing of Polioviruses	2207
9	KX162706	cVDPV	AFP	High-Throughput Next Generation Sequencing of Polioviruses	2207
10	KX162705	cVDPV	AFP	High-Throughput Next Generation Sequencing of Polioviruses	2207
11	KX162704	cVDPV	AFP	High-Throughput Next Generation Sequencing of Polioviruses	2207
12	KX162703	cVDPV	AFP	High-Throughput Next Generation Sequencing of Polioviruses	2207
13	KX162702	cVDPV	AFP	High-Throughput Next Generation Sequencing of Polioviruses	2207
14	KX162701	cVDPV	AFP	High-Throughput Next Generation Sequencing of Polioviruses	2207
15	KX162700	cVDPV	AFP	High-Throughput Next Generation Sequencing of Polioviruses	2207
16	KX162699	cVDPV	AFP	High-Throughput Next Generation Sequencing of Polioviruses	2207
17	KX162698	cVDPV	AFP	High-Throughput Next Generation Sequencing of Polioviruses	2207
18	KX162697	cVDPV	AFP	High-Throughput Next Generation Sequencing of Polioviruses	2207
19	KX162696	cVDPV	AFP	High-Throughput Next Generation Sequencing of Polioviruses	2207
20	KX162688	cVDPV	AFP	High-Throughput Next Generation Sequencing of Polioviruses	2207
21	KX162686	cVDPV	AFP	High-Throughput Next Generation Sequencing of Polioviruses	2207
22	KX162685	SabinLike	AFP	High-Throughput Next Generation Sequencing of Polioviruses	2207
23	KX162678	cVDPV	AFP	High-Throughput Next Generation Sequencing of Polioviruses	2207
24	KJ170575	SabinLike	AFP	Sabin Vaccine Reversion in the Field: a Comprehensive Analysis ofSabin-Like Poliovirus Isolates in Nigeria	2207
25	KJ170574	SabinLike	AFP	Sabin Vaccine Reversion in the Field: a Comprehensive Analysis ofSabin-Like Poliovirus Isolates in Nigeria	2207
26	KJ170573	SabinLike	AFP	Sabin Vaccine Reversion in the Field: a Comprehensive Analysis ofSabin-Like Poliovirus Isolates in Nigeria	2207
27	KJ170572	SabinLike	AFP	Sabin Vaccine Reversion in the Field: a Comprehensive Analysis ofSabin-Like Poliovirus Isolates in Nigeria	2207
28	KJ170571	SabinLike	AFP	Sabin Vaccine Reversion in the Field: a Comprehensive Analysis ofSabin-Like Poliovirus Isolates in Nigeria	2207
29	KJ170570	SabinLike	AFP	Sabin Vaccine Reversion in the Field: a Comprehensive Analysis ofSabin-Like Poliovirus Isolates in Nigeria	2207
30	KJ170569	SabinLike	AFP	Sabin Vaccine Reversion in the Field: a Comprehensive Analysis ofSabin-Like Poliovirus Isolates in Nigeria	2207
31	KJ170568	SabinLike	AFP	Sabin Vaccine Reversion in the Field: a Comprehensive Analysis ofSabin-Like Poliovirus Isolates in Nigeria	2207
32	KJ170567	SabinLike	AFP	Sabin Vaccine Reversion in the Field: a Comprehensive Analysis ofSabin-Like Poliovirus Isolates in Nigeria	2207
33	KJ170566	SabinLike	AFP	Sabin Vaccine Reversion in the Field: a Comprehensive Analysis ofSabin-Like Poliovirus Isolates in Nigeria	2207
34	KJ170565	SabinLike	AFP	Sabin Vaccine Reversion in the Field: a Comprehensive Analysis ofSabin-Like Poliovirus Isolates in Nigeria	2207
35	KJ170564	SabinLike	AFP	Sabin Vaccine Reversion in the Field: a Comprehensive Analysis ofSabin-Like Poliovirus Isolates in Nigeria	2207
36	KJ170563	SabinLike	AFP	Sabin Vaccine Reversion in the Field: a Comprehensive Analysis ofSabin-Like Poliovirus Isolates in Nigeria	2207
37	KJ170562	SabinLike	AFP	Sabin Vaccine Reversion in the Field: a Comprehensive Analysis ofSabin-Like Poliovirus Isolates in Nigeria	2207
38	KJ170561	SabinLike	AFP	Sabin Vaccine Reversion in the Field: a Comprehensive Analysis ofSabin-Like Poliovirus Isolates in Nigeria	2207
39	KJ170560	SabinLike	AFP	Sabin Vaccine Reversion in the Field: a Comprehensive Analysis ofSabin-Like Poliovirus Isolates in Nigeria	2207
40	KJ170559	SabinLike	AFP	Sabin Vaccine Reversion in the Field: a Comprehensive Analysis ofSabin-Like Poliovirus Isolates in Nigeria	2207
41	KJ170558	SabinLike	AFP	Sabin Vaccine Reversion in the Field: a Comprehensive Analysis ofSabin-Like Poliovirus Isolates in Nigeria	2207
42	KJ170557	SabinLike	AFP	Sabin Vaccine Reversion in the Field: a Comprehensive Analysis ofSabin-Like Poliovirus Isolates in Nigeria	2207
43	KJ170556	SabinLike	AFP	Sabin Vaccine Reversion in the Field: a Comprehensive Analysis ofSabin-Like Poliovirus Isolates in Nigeria	2207
44	KJ170555	SabinLike	AFP	Sabin Vaccine Reversion in the Field: a Comprehensive Analysis ofSabin-Like Poliovirus Isolates in Nigeria	2207
45	KJ170554	SabinLike	AFP	Sabin Vaccine Reversion in the Field: a Comprehensive Analysis ofSabin-Like Poliovirus Isolates in Nigeria	2207
46	KJ170553	SabinLike	AFP	Sabin Vaccine Reversion in the Field: a Comprehensive Analysis ofSabin-Like Poliovirus Isolates in Nigeria	2207
47	KJ170552	SabinLike	AFP	Sabin Vaccine Reversion in the Field: a Comprehensive Analysis ofSabin-Like Poliovirus Isolates in Nigeria	2207
48	KJ170551	SabinLike	AFP	Sabin Vaccine Reversion in the Field: a Comprehensive Analysis ofSabin-Like Poliovirus Isolates in Nigeria	2207
49	KJ170550	SabinLike	AFP	Sabin Vaccine Reversion in the Field: a Comprehensive Analysis ofSabin-Like Poliovirus Isolates in Nigeria	2207
50	KJ170549	SabinLike	AFP	Sabin Vaccine Reversion in the Field: a Comprehensive Analysis ofSabin-Like Poliovirus Isolates in Nigeria	2207
51	KJ170548	SabinLike	AFP	Sabin Vaccine Reversion in the Field: a Comprehensive Analysis ofSabin-Like Poliovirus Isolates in Nigeria	2207
52	KJ170547	SabinLike	AFP	Sabin Vaccine Reversion in the Field: a Comprehensive Analysis ofSabin-Like Poliovirus Isolates in Nigeria	2207
53	KJ170546	SabinLike	AFP	Sabin Vaccine Reversion in the Field: a Comprehensive Analysis ofSabin-Like Poliovirus Isolates in Nigeria	2207
54	KJ170545	SabinLike	AFP	Sabin Vaccine Reversion in the Field: a Comprehensive Analysis ofSabin-Like Poliovirus Isolates in Nigeria	2207
55	KJ170544	SabinLike	AFP	Sabin Vaccine Reversion in the Field: a Comprehensive Analysis ofSabin-Like Poliovirus Isolates in Nigeria	2207
56	KJ170543	SabinLike	AFP	Sabin Vaccine Reversion in the Field: a Comprehensive Analysis ofSabin-Like Poliovirus Isolates in Nigeria	2207
57	KJ170542	SabinLike	AFP	Sabin Vaccine Reversion in the Field: a Comprehensive Analysis ofSabin-Like Poliovirus Isolates in Nigeria	2207
58	KJ170541	SabinLike	AFP	Sabin Vaccine Reversion in the Field: a Comprehensive Analysis ofSabin-Like Poliovirus Isolates in Nigeria	2207
59	KJ170540	SabinLike	AFP	Sabin Vaccine Reversion in the Field: a Comprehensive Analysis ofSabin-Like Poliovirus Isolates in Nigeria	2207
60	KJ170539	SabinLike	AFP	Sabin Vaccine Reversion in the Field: a Comprehensive Analysis ofSabin-Like Poliovirus Isolates in Nigeria	2207
61	KJ170538	SabinLike	AFP	Sabin Vaccine Reversion in the Field: a Comprehensive Analysis ofSabin-Like Poliovirus Isolates in Nigeria	2207
62	KJ170537	SabinLike	AFP	Sabin Vaccine Reversion in the Field: a Comprehensive Analysis ofSabin-Like Poliovirus Isolates in Nigeria	2207
63	KJ170536	SabinLike	AFP	Sabin Vaccine Reversion in the Field: a Comprehensive Analysis ofSabin-Like Poliovirus Isolates in Nigeria	2207
64	KJ170535	SabinLike	AFP	Sabin Vaccine Reversion in the Field: a Comprehensive Analysis ofSabin-Like Poliovirus Isolates in Nigeria	2207
65	KJ170534	SabinLike	AFP	Sabin Vaccine Reversion in the Field: a Comprehensive Analysis ofSabin-Like Poliovirus Isolates in Nigeria	2207
66	KJ170533	SabinLike	AFP	Sabin Vaccine Reversion in the Field: a Comprehensive Analysis ofSabin-Like Poliovirus Isolates in Nigeria	2207
67	KU598891	VDPV	AFP	A cluster of paralytic poliomyelitis cases due to transmission ofslightly diverged Sabin-2 vaccine virus	2207
68	KU598890	VDPV	healthy	A cluster of paralytic poliomyelitis cases due to transmission ofslightly diverged Sabin-2 vaccine virus	2207
69	KU598889	VDPV	healthy	A cluster of paralytic poliomyelitis cases due to transmission ofslightly diverged Sabin-2 vaccine virus	2206
70	KU598888	VDPV	AFP	A cluster of paralytic poliomyelitis cases due to transmission ofslightly diverged Sabin-2 vaccine virus	2207
71	KU598887	VDPV	AFP	A cluster of paralytic poliomyelitis cases due to transmission ofslightly diverged Sabin-2 vaccine virus	2207
72	KU598886	VDPV	AFP	A cluster of paralytic poliomyelitis cases due to transmission ofslightly diverged Sabin-2 vaccine virus	2207
73	KU598885	VDPV	AFP	A cluster of paralytic poliomyelitis cases due to transmission ofslightly diverged Sabin-2 vaccine virus	2207
74	KU598884	VDPV	AFP	A cluster of paralytic poliomyelitis cases due to transmission ofslightly diverged Sabin-2 vaccine virus	2207
75	KU598883	VDPV	AFP	A cluster of paralytic poliomyelitis cases due to transmission ofslightly diverged Sabin-2 vaccine virus	2207
76	KU372652	VDPV	environmental	Molecular and Phenotypic Characterization of a Highly Evolved Type 2 Vaccine-Derived Poliovirus Isolated from Seawater in Brazil, 2014	2207
77	KM433732	SabinLike	AFP-CSF	Complete genome sequence analysis of a poliovirus type 2 strainisolated in Yunnan, China, in 2013	2207
78	KR259357	VDPV	AFP	Vaccine-Derived Polioviruses Not Detected by Global SurveillanceScreening Assay	2207
79	KR259356	VDPV	AFP	Vaccine-Derived Polioviruses Not Detected by Global SurveillanceScreening Assay	2207
80	KP196613	VDPV	AFP	The Genetic Character Analysis of Type 2 Vaccine-derived Poliovirusin Shanxi Province in 2014	2207
81	KJ419277	cVDPV	healthy	Limited and localized outbreak of newly emergent type 2vaccine-derived poliovirus in sichuan, china	2207
82	KJ419276	cVDPV	AFP	Limited and localized outbreak of newly emergent type 2vaccine-derived poliovirus in sichuan, china	2207
83	KJ419275	cVDPV	AFP	Limited and localized outbreak of newly emergent type 2vaccine-derived poliovirus in sichuan, china	2207
84	KJ419274	cVDPV	AFP	Limited and localized outbreak of newly emergent type 2vaccine-derived poliovirus in sichuan, china	2207
85	KJ419273	cVDPV	AFP	Limited and localized outbreak of newly emergent type 2vaccine-derived poliovirus in sichuan, china	2207
86	KF656732	VDPV	environmental	Isolation and Characterization of a Type 2 Vaccine-DerivedPoliovirus from Environmental Surveillance in China, 2012	2207
87	KC784368	VDPV	environmental	Highly Divergent Types 2 and 3 Vaccine-Derived PoliovirusesIsolated from Sewage in Tallinn, Estonia	2205
88	KC784367	VDPV	environmental	Highly Divergent Types 2 and 3 Vaccine-Derived PoliovirusesIsolated from Sewage in Tallinn, Estonia	2207
89	HF913428	VDPV	healthy	Reemergence of Recombinant Vaccine-derived Polioviruses in HealthyChildren, Madagascar	2207
90	HF913427	VDPV	healthy	Reemergence of Recombinant Vaccine-derived Polioviruses in HealthyChildren, Madagascar	2207
91	HF913426	VDPV	healthy	Reemergence of Recombinant Vaccine-derived Polioviruses in HealthyChildren, Madagascar	2207
92	JX275380	cVDPV	AFP	Multiple Independent Emergences of Type 2 Vaccine-DerivedPolioviruses during a Large Outbreak in Northern Nigeria	2207
93	JX275352	cVDPV	AFP	Multiple Independent Emergences of Type 2 Vaccine-DerivedPolioviruses during a Large Outbreak in Northern Nigeria	2207
94	JX275266	cVDPV	AFP	Multiple Independent Emergences of Type 2 Vaccine-DerivedPolioviruses during a Large Outbreak in Northern Nigeria	2207
95	JX275238	cVDPV	AFP	Multiple Independent Emergences of Type 2 Vaccine-DerivedPolioviruses during a Large Outbreak in Northern Nigeria	2207
96	JX275184	cVDPV	AFP	Multiple Independent Emergences of Type 2 Vaccine-DerivedPolioviruses during a Large Outbreak in Northern Nigeria	2207
97	JX275162	cVDPV	AFP	Multiple Independent Emergences of Type 2 Vaccine-DerivedPolioviruses during a Large Outbreak in Northern Nigeria	2207
98	JX275147	cVDPV	AFP	Multiple Independent Emergences of Type 2 Vaccine-DerivedPolioviruses during a Large Outbreak in Northern Nigeria	2207
99	JX275140	cVDPV	AFP	Multiple Independent Emergences of Type 2 Vaccine-DerivedPolioviruses during a Large Outbreak in Northern Nigeria	2207
100	JX275085	cVDPV	AFP	Multiple Independent Emergences of Type 2 Vaccine-DerivedPolioviruses during a Large Outbreak in Northern Nigeria	2207
101	JX275071	cVDPV	AFP	Multiple Independent Emergences of Type 2 Vaccine-DerivedPolioviruses during a Large Outbreak in Northern Nigeria	2207
102	JX275032	cVDPV	AFP	Multiple Independent Emergences of Type 2 Vaccine-DerivedPolioviruses during a Large Outbreak in Northern Nigeria	2207
103	JX275015	cVDPV	AFP	Multiple Independent Emergences of Type 2 Vaccine-DerivedPolioviruses during a Large Outbreak in Northern Nigeria	2207
104	JX275008	cVDPV	AFP	Multiple Independent Emergences of Type 2 Vaccine-DerivedPolioviruses during a Large Outbreak in Northern Nigeria	2207
105	JX274999	cVDPV	AFP	Multiple Independent Emergences of Type 2 Vaccine-DerivedPolioviruses during a Large Outbreak in Northern Nigeria	2207
106	JX274995	cVDPV	AFP	Multiple Independent Emergences of Type 2 Vaccine-DerivedPolioviruses during a Large Outbreak in Northern Nigeria	2207
107	JX274993	cVDPV	AFP	Multiple Independent Emergences of Type 2 Vaccine-DerivedPolioviruses during a Large Outbreak in Northern Nigeria	2207
108	JX274991	cVDPV	AFP	Multiple Independent Emergences of Type 2 Vaccine-DerivedPolioviruses during a Large Outbreak in Northern Nigeria	2207
109	JX274987	cVDPV	AFP	Multiple Independent Emergences of Type 2 Vaccine-DerivedPolioviruses during a Large Outbreak in Northern Nigeria	2207
110	JX274985	cVDPV	AFP	Multiple Independent Emergences of Type 2 Vaccine-DerivedPolioviruses during a Large Outbreak in Northern Nigeria	2207
111	JX274984	cVDPV	AFP	Multiple Independent Emergences of Type 2 Vaccine-DerivedPolioviruses during a Large Outbreak in Northern Nigeria	2207
112	JX274983	cVDPV	AFP	Multiple Independent Emergences of Type 2 Vaccine-DerivedPolioviruses during a Large Outbreak in Northern Nigeria	2207
113	JX274982	cVDPV	AFP	Multiple Independent Emergences of Type 2 Vaccine-DerivedPolioviruses during a Large Outbreak in Northern Nigeria	2207
114	JX274981	cVDPV	AFP	Multiple Independent Emergences of Type 2 Vaccine-DerivedPolioviruses during a Large Outbreak in Northern Nigeria	2207
115	JX274980	cVDPV	AFP	Multiple Independent Emergences of Type 2 Vaccine-DerivedPolioviruses during a Large Outbreak in Northern Nigeria	2207
116	AY278552	VDPV	healthy	Retrospective analysis of a local cessation of vaccination againstpoliomyelitis: a possible scenario for the future	2207
117	AY278551	VDPV	AFP	Retrospective analysis of a local cessation of vaccination againstpoliomyelitis: a possible scenario for the future	2207
118	AY278550	VDPV	healthy	Retrospective analysis of a local cessation of vaccination againstpoliomyelitis: a possible scenario for the future	2207
119	AY278549	VDPV	healthy	Retrospective analysis of a local cessation of vaccination againstpoliomyelitis: a possible scenario for the future	2207
120	GU390707	iVDPV	AFP	Brief Report: Neuroinvasive Immunodeficiency-Associated Vaccine-Derived Poliomyelitis Thirteen Years after Infection -Minnesota, 2008	2206
121	HM107835	SabinLike	AFP	Type 2 vaccine-derived poliovirus from patients with acute flaccidparalysis in china: current immunization strategy effectively prevented its sustained transmission	2207
122	HM107834	VDPV	AFP	Type 2 vaccine-derived poliovirus from patients with acute flaccidparalysis in china: current immunization strategy effectively prevented its sustained transmission	2207
123	HM107833	VDPV	AFP	Type 2 vaccine-derived poliovirus from patients with acute flaccidparalysis in china: current immunization strategy effectively prevented its sustained transmission	2207
124	HM107832	VDPV	AFP	Type 2 vaccine-derived poliovirus from patients with acute flaccidparalysis in china: current immunization strategy effectively prevented its sustained transmission	2207
125	AY177685	iVDPV	AFP	Nucleotide variation in Sabin type 2 poliovirus from animmunodeficient patient with poliomyelitis	2207
126	FJ460225	VDPV	healthy	Comparison of poliovirus recombinants: accumulation of pointmutations provides further advantages	2207
127	FJ460224	VDPV	healthy	Comparison of poliovirus recombinants: accumulation of pointmutations provides further advantages	2207
128	FJ460223	VDPV	healthy	Comparison of poliovirus recombinants: accumulation of pointmutations provides further advantages	2207
129	FJ517649	VDPV	AFP	Evolution of the Sabin vaccine into pathogenic derivatives withoutappreciable changes in antigenic properties: need for improvement of current poliovirus surveillance	2207
130	FJ517648	VDPV	AFP	Evolution of the Sabin vaccine into pathogenic derivatives withoutappreciable changes in antigenic properties: need for improvement of current poliovirus surveillance	2207
131	EU566950	iVDPV	AFP	Paralysis Associated and Contact Spreading of an ImportedRecombinant Vaccine Derived Poliovirus in Spain	2207
132	EU566949	iVDPV	AFP	Paralysis Associated and Contact Spreading of an ImportedRecombinant Vaccine Derived Poliovirus in Spain	2207
133	EU566948	iVDPV	AFP	Paralysis Associated and Contact Spreading of an ImportedRecombinant Vaccine Derived Poliovirus in Spain	2207
134	EU566947	iVDPV	AFP	Paralysis Associated and Contact Spreading of an ImportedRecombinant Vaccine Derived Poliovirus in Spain	2207
135	EU566946	iVDPV	AFP	Paralysis Associated and Contact Spreading of an ImportedRecombinant Vaccine Derived Poliovirus in Spain	2207
136	EU566945	iVDPV	AFP	Paralysis Associated and Contact Spreading of an ImportedRecombinant Vaccine Derived Poliovirus in Spain	2207
137	EU566944	iVDPV	AFP	Paralysis Associated and Contact Spreading of an ImportedRecombinant Vaccine Derived Poliovirus in Spain	2207
138	EU566943	iVDPV	AFP	Paralysis Associated and Contact Spreading of an ImportedRecombinant Vaccine Derived Poliovirus in Spain	2207
139	EU566942	iVDPV	AFP	Paralysis Associated and Contact Spreading of an ImportedRecombinant Vaccine Derived Poliovirus in Spain	2207
140	EU566941	iVDPV	AFP	Paralysis Associated and Contact Spreading of an ImportedRecombinant Vaccine Derived Poliovirus in Spain	2207
141	EU566940	iVDPV	AFP	Paralysis Associated and Contact Spreading of an ImportedRecombinant Vaccine Derived Poliovirus in Spain	2207
142	EU566939	iVDPV	AFP	Paralysis Associated and Contact Spreading of an ImportedRecombinant Vaccine Derived Poliovirus in Spain	2207
143	EU566938	iVDPV	AFP	Paralysis Associated and Contact Spreading of an ImportedRecombinant Vaccine Derived Poliovirus in Spain	2207
144	EU566937	iVDPV	AFP	Paralysis Associated and Contact Spreading of an ImportedRecombinant Vaccine Derived Poliovirus in Spain	2207
145	EU566936	iVDPV	AFP	Paralysis Associated and Contact Spreading of an ImportedRecombinant Vaccine Derived Poliovirus in Spain	2207
146	EU566935	iVDPV	AFP	Paralysis Associated and Contact Spreading of an ImportedRecombinant Vaccine Derived Poliovirus in Spain	2207
147	EU566934	iVDPV	AFP	Paralysis Associated and Contact Spreading of an ImportedRecombinant Vaccine Derived Poliovirus in Spain	2207
148	DQ890388	VDPV	AFP	Isolation of recombinant type 2 vaccine-derived poliovirus (VDPV)from a Nigerian child	2207
149	DQ890387	VDPV	AFP	Isolation of recombinant type 2 vaccine-derived poliovirus (VDPV)from a Nigerian child	2207
150	DQ890386	VDPV	AFP	Isolation of recombinant type 2 vaccine-derived poliovirus (VDPV)from a Nigerian child	2207
151	DQ890385	VDPV	AFP	Isolation of recombinant type 2 vaccine-derived poliovirus (VDPV)from a Nigerian child	2207
152	AF448783	cVDPV	AFP	Circulation of endemic type 2 vaccine-derived poliovirus in Egyptfrom 1983 to 1993	2207
153	AF448782	cVDPV	AFP	Circulation of endemic type 2 vaccine-derived poliovirus in Egyptfrom 1983 to 1993	2207
154	FJ898290	VDPV	AFP	A Sabin 2-related poliovirus recombinant contains a homologous sequence of human enterovirus species C in the viral polymerasecoding region	2207
155	AY948201	VDPV	AFP	Characterization of a rare natural intertypic type 2/type 3 penta-recombinant vaccine-derived poliovirus isolated from a childwith acute flaccid paralysis	2207
156	DQ205099	engineered	engineered	Modulation of Poliovirus Replicative Fitness in HeLa Cells byDeoptimization of Synonymous Codon Usage in the Capsid Region	2207
157	AY238473	MEF1	MEF1	Evaluation of immunogenicity and protective properties of inactivated poliovirus vaccines: a new surrogate method forpredicting vaccine efficacy	2207
158	AM084225	cVDPV	AFP	Co-circulation and evolution of polioviruses and species Centeroviruses in a district of Madagascar	2207
159	AM084224	cVDPV	AFP	Co-circulation and evolution of polioviruses and species Centeroviruses in a district of Madagascar	2207
160	AM084223	cVDPV	AFP	Co-circulation and evolution of polioviruses and species Centeroviruses in a district of Madagascar	2207
161	AM884185	cVDPV	healthy	Co-circulation and evolution of polioviruses and species Centeroviruses in a district of Madagascar	2207
162	AM884184	cVDPV	healthy	Co-circulation and evolution of polioviruses and species Centeroviruses in a district of Madagascar	2207
163	AM040039	VDPV	environmental	Neurovirulent vaccine-derived polioviruses in sewage from highlyimmune populations	2207
164	AM040038	VDPV	environmental	Neurovirulent vaccine-derived polioviruses in sewage from highlyimmune populations	2207
165	AM040037	VDPV	environmental	Neurovirulent vaccine-derived polioviruses in sewage from highlyimmune populations	2207
166	AM040036	VDPV	environmental	Neurovirulent vaccine-derived polioviruses in sewage from highlyimmune populations	2207
167	AM040035	VDPV	environmental	Neurovirulent vaccine-derived polioviruses in sewage from highlyimmune populations	2207
168	AJ544513	iVDPV	healthy	Characterisation of a type 2 poliovirus strain from long-termexcretor with CVID immunodeficiency	2207
169	CS406483	engineered	engineered	Modulation of replicative fitness by using less frequently usedsynonymous codons	2207
170	CS406482	engineered	engineered	Modulation of replicative fitness by using less frequently usedsynonymous codons	2207
171	M12197	Lansing	Lansing	Mapping of sequences required for mouse neurovirulence ofpoliovirus type 2 Lansing	2207
172	KX162710	cVDPV	AFP	High-Throughput Next Generation Sequencing of Polioviruses	2207
173	KX162690	cVDPV	AFP	High-Throughput Next Generation Sequencing of Polioviruses	2207
174	KX162689	cVDPV	AFP	High-Throughput Next Generation Sequencing of Polioviruses	2207
175	KX162687	cVDPV	AFP	High-Throughput Next Generation Sequencing of Polioviruses	2207
176	CS406436	engineered	engineered	Modulation of replicative fitness by using less frequently usedsynonymous codons	2207
